# Supplementary material for: Risk stratification for advanced colorectal neoplasia based on the findings of the index and first surveillance colonoscopies
Source: PLoS One. 2021 Jan 22;16(1):e0245211. doi: 10.1371/journal.pone.0245211 (PMC7822265; doi:10.1371/journal.pone.0245211)
Supplement: S1 File — (CSV) [file pone.0245211.s001.csv]

No	index colonoscopy finding (1=nomal, 2=low risk, 3=high risk)	sex(1=male, 0=female)	age at index clonoscopy	time period from index colonoscpy to first surveillance colonoscopy (days)	group (1-9)	category (1=A,2=B,3=C,4=D)	follow up period after first sureveillance (days)	number of exam times after first surveillance colonoscpoy	detection of AN after first surveillance colonoscopy (1=yes,0=no)	follow up period after index sureveillance (days)	detection of AN after index surveillance colonoscpy (1=yes,0=no)
1	1	1	74	434	1	1	2877	3	0	3311	0
2	2	1	66	735	5	2	3611	10	0	4346	0
3	2	1	56	777	5	2	735	2	1	1512	1
4	2	1	64	348	5	2	3632	7	0	3980	0
5	2	1	56	557	5	2	4632	13	0	5189	0
6	2	1	66	615	6	3	3537	3	0	615	1
7	1	0	75	618	1	1	501	1	0	1119	0
8	1	1	60	687	1	1	3719	6	0	4406	0
9	1	0	67	215	1	1	435	1	0	650	0
10	2	0	74	652	4	2	812	1	0	1464	0
11	2	0	75	858	5	2	2138	1	0	2996	0
12	1	0	63	2051	1	1	1750	2	0	3801	0
13	2	1	63	385	6	3	1154	4	1	385	1
14	1	0	68	970	1	1	3383	2	0	4353	0
15	1	1	70	364	2	2	4464	5	1	4828	1
16	1	0	61	829	1	1	3742	4	0	4571	0
17	1	0	64	1434	1	1	3578	5	0	5012	0
18	1	1	75	399	1	1	1103	2	0	1502	0
19	2	1	74	334	4	2	490	1	0	824	0
20	1	1	73	395	1	1	388	1	0	783	0
21	2	0	75	294	5	2	1196	2	1	1490	1
22	2	1	65	1541	5	2	1008	1	0	2549	0
23	2	1	75	1122	5	2	1281	2	0	2403	0
24	1	1	69	910	3	3	2775	5	0	910	1
25	2	0	52	1634	4	2	1023	1	0	2657	0
26	2	1	65	237	5	2	4765	14	0	5002	0
27	1	1	72	362	1	1	4386	10	0	4748	0
28	2	0	53	328	4	2	1856	5	0	2184	0
29	1	1	48	342	1	1	3512	7	0	3854	0
30	1	1	49	371	1	1	4349	12	0	4720	0
31	1	0	68	506	1	1	3798	8	0	4304	0
32	1	1	57	385	2	2	1945	2	0	2330	0
33	2	1	57	377	4	2	4380	12	0	4757	0
34	1	1	79	882	1	1	2219	2	0	3101	0
35	2	1	72	408	5	2	376	1	1	784	1
36	1	0	72	259	1	1	1822	2	0	2081	0
37	1	1	58	1123	1	1	1057	1	0	2180	0
38	2	0	46	1175	4	2	698	1	0	1873	0
39	1	1	67	1223	1	1	1961	1	0	3184	0
40	2	1	49	1156	5	2	3106	3	0	4262	0
41	2	1	56	412	4	2	4454	3	0	4866	0
42	1	1	64	888	1	1	1262	1	0	2150	0
43	2	1	51	1769	5	2	2612	2	0	4381	0
44	2	0	72	985	5	2	384	1	1	1369	1
45	1	1	58	792	2	2	876	1	0	1668	0
46	1	0	72	1033	1	1	2581	4	0	3614	0
47	3	1	67	868	7	3	2121	2	0	2989	0
48	3	0	67	237	7	3	636	1	1	873	1
49	1	1	55	385	1	1	1809	3	0	2194	0
50	2	1	45	378	4	2	4353	12	1	4731	1
51	1	0	62	722	2	2	365	1	0	1087	0
52	1	1	70	385	1	1	647	1	0	1032	0
53	1	0	48	2245	1	1	1759	2	0	4004	0
54	3	0	74	831	7	3	1071	1	0	1902	0
55	2	1	61	460	5	2	417	1	0	877	0
56	2	0	63	203	5	2	2039	5	0	2242	0
57	1	0	57	2836	3	3	791	2	0	2836	1
58	1	1	67	377	1	1	687	2	0	1064	0
59	1	0	70	2849	2	2	1629	2	0	4478	0
60	1	0	57	1409	1	1	2028	1	0	3437	0
61	1	1	66	865	1	1	3003	4	0	3868	0
62	1	1	53	581	2	2	1760	1	0	2341	0
63	2	0	63	370	5	2	4592	7	0	4962	0
64	1	0	56	716	2	2	3310	3	0	4026	0
65	2	0	73	479	5	2	2415	3	0	2894	0
66	1	0	72	329	1	1	1947	1	0	2276	0
67	1	1	61	368	1	1	3218	4	0	3586	0
68	2	0	81	1008	4	2	1152	2	0	2160	0
69	1	1	57	927	1	1	3078	3	0	4005	0
70	1	0	58	1695	1	1	2133	1	0	3828	0
71	1	0	71	715	1	1	2291	1	0	3006	0
72	1	0	75	364	2	2	357	1	0	721	0
73	2	1	50	328	4	2	2200	6	0	2528	0
74	1	1	63	252	2	2	4486	7	0	4738	0
75	2	0	57	363	4	2	4611	11	0	4974	0
76	2	0	53	1005	4	2	602	1	0	1607	0
77	2	0	80	444	4	2	1449	3	0	1893	0
78	1	1	61	358	1	1	2695	7	0	3053	0
79	1	1	65	427	1	1	4430	11	0	4857	0
80	2	0	75	453	5	2	1493	3	0	1946	0
81	1	0	64	349	1	1	2709	3	0	3058	0
82	2	1	56	393	6	3	2387	6	0	393	1
83	1	1	74	1456	2	2	616	1	1	2072	1
84	2	0	76	480	5	2	1145	3	0	1625	0
85	1	0	67	875	1	1	1904	4	0	2779	0
86	1	1	60	309	1	1	2666	7	1	2975	1
87	3	0	54	364	7	3	2687	7	0	3051	0
88	1	0	63	745	1	1	1249	1	0	1994	0
89	1	1	63	914	1	1	3587	4	0	4501	0
90	2	1	71	1460	4	2	994	1	0	2454	0
91	1	1	54	399	1	1	1400	2	0	1799	0
92	1	1	47	336	1	1	4711	10	0	5047	0
93	1	0	71	435	1	1	1118	1	0	1553	0
94	1	0	61	903	1	1	2920	3	0	3823	0
95	1	0	70	1155	1	1	1878	3	0	3033	0
96	2	0	66	388	5	2	1102	1	0	1490	0
97	2	0	62	364	5	2	3472	8	0	3836	0
98	1	1	81	1097	1	1	738	2	0	1835	0
99	1	1	66	560	1	1	1866	1	1	2426	1
100	1	0	59	374	1	1	4449	8	0	4823	0
101	2	1	73	785	4	2	3241	4	0	4026	0
102	2	1	67	910	6	3	3442	5	0	910	1
103	1	1	54	1749	1	1	2833	1	0	4582	0
104	1	0	60	383	1	1	1899	5	1	2282	1
105	1	0	56	1288	2	2	3160	3	0	4448	0
106	1	1	64	426	1	1	3633	2	0	4059	0
107	2	0	77	605	5	2	328	1	1	933	1
108	1	1	59	1437	3	3	1484	3	0	1437	1
109	2	1	58	406	5	2	2361	1	0	2767	0
110	2	1	60	1106	4	2	2302	5	0	3408	0
111	1	0	61	805	2	2	1530	3	0	2335	0
112	3	0	51	434	7	3	1251	1	0	1685	0
113	1	0	55	684	1	1	3787	6	0	4471	0
114	2	1	75	474	4	2	2212	1	0	2686	0
115	1	0	45	1018	2	2	1064	2	0	2082	0
116	2	0	64	351	5	2	2859	5	0	3210	0
117	2	0	71	609	5	2	1771	2	1	2380	1
118	2	0	67	384	5	2	389	1	0	773	0
119	1	1	59	627	1	1	2439	3	0	3066	0
120	2	0	61	423	5	2	4341	5	1	4764	1
121	1	0	72	412	1	1	2264	2	0	2676	0
122	2	1	57	378	4	2	4095	3	0	4473	0
123	1	0	45	793	2	2	728	2	0	1521	0
124	1	0	79	707	1	1	3593	3	0	4300	0
125	1	1	44	349	1	1	1392	3	0	1741	0
126	1	0	58	692	1	1	1919	1	0	2611	0
127	2	1	69	354	4	2	2036	3	0	2390	0
128	1	0	64	735	1	1	1134	1	0	1869	0
129	1	1	68	455	1	1	2747	4	0	3202	0
130	1	1	70	351	2	2	453	1	0	804	0
131	1	1	57	349	3	3	364	1	1	349	1
132	2	1	46	1975	4	2	1493	2	0	3468	0
133	1	1	73	364	1	1	3563	9	0	3927	0
134	1	1	66	1142	1	1	1075	3	0	2217	0
135	1	1	68	1613	1	1	1821	3	0	3434	0
136	1	1	60	1030	1	1	1252	2	1	2282	1
137	1	1	63	380	1	1	2232	4	0	2612	0
138	1	0	56	397	1	1	1064	3	1	1461	1
139	1	0	66	2706	1	1	1045	1	0	3751	0
140	2	1	61	469	5	2	4420	6	0	4889	0
141	1	1	70	1231	1	1	1860	2	0	3091	0
142	1	0	70	533	1	1	2825	3	0	3358	0
143	2	0	71	609	6	3	2476	4	0	609	1
144	1	0	75	361	1	1	881	2	0	1242	0
145	2	1	45	447	5	2	3332	6	0	3779	0
146	1	1	60	726	1	1	1464	1	0	2190	0
147	1	1	62	322	1	1	4134	1	0	4456	0
148	1	1	73	309	1	1	4458	11	0	4767	0
149	1	0	70	424	1	1	3706	5	0	4130	0
150	1	1	60	833	1	1	710	2	0	1543	0
151	1	0	75	399	1	1	1610	4	0	2009	0
152	1	1	52	713	2	2	2291	3	0	3004	0
153	1	0	57	528	2	2	820	1	1	1348	1
154	2	0	70	1499	5	2	679	1	0	2178	0
155	1	1	61	249	1	1	3719	5	0	3968	0
156	2	0	60	981	4	2	959	1	0	1940	0
157	2	1	60	377	4	2	2620	7	0	2997	0
158	1	1	73	960	1	1	1366	3	0	2326	0
159	1	1	66	520	2	2	3249	6	1	3769	1
160	1	0	63	520	1	1	4411	9	0	4931	0
161	1	0	71	335	2	2	2953	4	0	3288	0
162	2	0	62	357	4	2	4739	11	0	5096	0
163	1	0	81	445	2	2	1602	3	0	2047	0
164	1	1	54	337	1	1	4441	5	0	4778	0
165	2	1	58	740	5	2	658	1	0	1398	0
166	1	0	75	245	1	1	1233	2	0	1478	0
167	1	1	49	851	1	1	3689	3	0	4540	0
168	1	0	66	335	1	1	3357	9	0	3692	0
169	1	1	67	528	1	1	2282	3	0	2810	0
170	3	1	52	408	8	3	1530	3	0	1938	0
171	2	0	72	364	4	2	1878	5	0	2242	0
172	1	1	64	366	1	1	4473	8	0	4839	0
173	1	0	50	1387	1	1	2584	3	0	3971	0
174	2	0	59	262	5	2	1233	3	0	1495	0
175	1	0	54	378	1	1	4690	8	0	5068	0
176	1	1	54	991	1	1	2087	2	1	3078	1
177	1	0	45	2126	1	1	403	1	0	2529	0
178	2	1	68	827	4	2	3376	2	0	4203	0
179	1	1	59	475	2	2	4707	11	0	5182	0
180	2	1	72	476	5	2	1434	1	0	1910	0
181	2	1	59	420	4	2	2609	3	0	3029	0
182	2	1	64	244	5	2	4461	6	0	4705	0
183	2	0	57	377	5	2	4576	5	0	4953	0
184	2	1	64	362	4	2	4759	13	0	5121	0
185	2	0	66	1052	5	2	1711	2	0	2763	0
186	1	1	76	1551	2	2	325	1	0	1876	0
187	1	0	59	683	1	1	3570	6	0	4253	0
188	1	1	53	1447	2	2	1307	2	0	2754	0
189	1	1	68	746	1	1	2432	2	0	3178	0
190	2	0	57	1657	5	2	2453	3	0	4110	0
191	1	1	72	569	3	3	954	2	0	569	1
192	3	0	67	483	7	3	1528	3	0	2011	0
193	1	0	71	502	1	1	400	1	0	902	0
194	2	1	45	742	4	2	4275	4	0	5017	0
195	1	1	70	905	3	3	1867	2	0	905	1
196	3	0	67	373	9	4	2110	2	0	373	1
197	1	1	70	491	2	2	2833	4	1	3324	1
198	1	1	49	2661	1	1	2157	1	0	4818	0
199	1	0	74	1576	1	1	1428	1	0	3004	0
200	1	0	48	929	1	1	189	1	0	1118	0
201	1	0	53	1142	1	1	3076	4	0	4218	0
202	2	1	73	1120	6	3	3188	3	0	1120	1
203	3	1	60	735	7	3	2891	2	0	3626	0
204	1	0	44	364	1	1	3987	11	0	4351	0
205	1	0	68	791	2	2	2769	3	0	3560	0
206	2	0	52	762	4	2	2876	2	0	3638	0
207	1	1	58	630	2	2	1378	2	1	2008	1
208	2	0	73	507	5	2	1114	1	0	1621	0
209	1	0	68	1573	2	2	2561	7	0	4134	0
210	1	0	57	364	2	2	4326	9	0	4690	0
211	2	1	67	732	4	2	3244	6	0	3976	0
212	2	1	72	325	4	2	385	1	0	710	0
213	1	1	44	1104	1	1	2999	4	0	4103	0
214	2	1	76	938	4	2	1780	1	0	2718	0
215	1	0	76	504	1	1	823	2	0	1327	0
216	1	1	61	483	2	2	1860	1	1	2343	1
217	2	0	65	525	5	2	3131	6	0	3656	0
218	2	1	70	377	4	2	4061	9	0	4438	0
219	1	0	57	277	1	1	1522	1	0	1799	0
220	1	1	77	378	1	1	3966	7	0	4344	0
221	1	0	65	364	2	2	2559	7	0	2923	0
222	1	0	53	441	1	1	4632	11	0	5073	0
223	1	0	51	429	1	1	2509	2	0	2938	0
224	1	0	55	767	2	2	394	1	0	1161	0
225	1	0	64	2372	3	3	1355	1	0	2372	1
226	1	1	66	1018	1	1	3145	5	0	4163	0
227	2	0	64	365	5	2	4171	8	0	4536	0
228	1	0	44	909	1	1	2254	3	0	3163	0
229	1	0	64	413	1	1	3332	4	0	3745	0
230	1	0	71	427	1	1	1067	1	0	1494	0
231	2	1	47	1286	4	2	2860	2	0	4146	0
232	1	0	53	2269	2	2	1109	1	0	3378	0
233	3	0	68	461	7	3	2522	2	0	2983	0
234	3	1	54	731	9	4	712	11	0	731	1
235	1	1	63	645	1	1	744	1	1	1389	1
236	2	0	67	2542	5	2	1425	4	0	3967	0
237	3	1	73	1304	9	4	260	1	1	1304	1
238	2	0	43	772	4	2	4289	11	0	5061	0
239	1	1	75	378	1	1	2031	5	0	2409	0
240	1	0	63	834	1	1	888	1	0	1722	0
241	2	1	59	364	4	2	742	2	0	1106	0
242	1	1	73	268	1	1	1539	2	0	1807	0
243	1	1	71	677	2	2	362	1	0	1039	0
244	2	1	75	371	5	2	1463	1	0	1834	0
245	1	0	65	1336	1	1	2287	2	0	3623	0
246	1	1	83	192	1	1	428	1	0	620	0
247	1	0	55	1428	1	1	2591	4	0	4019	0
248	1	0	46	728	1	1	4474	5	0	5202	0
249	2	1	56	917	4	2	2504	1	1	3421	1
250	1	0	54	670	1	1	2691	4	0	3361	0
251	1	0	64	655	1	1	368	1	0	1023	0
252	1	0	74	1102	1	1	782	1	0	1884	0
253	2	1	77	364	4	2	2521	5	0	2885	0
254	1	0	64	1244	1	1	1116	1	0	2360	0
255	2	1	73	792	5	2	3972	4	0	4764	0
256	2	0	56	749	4	2	3598	3	0	4347	0
257	1	0	42	1680	2	2	1183	1	0	2863	0
258	1	0	50	455	2	2	3629	3	0	4084	0
259	1	0	71	394	1	1	2893	2	0	3287	0
260	3	1	68	756	8	3	2782	3	0	3538	0
261	1	1	72	557	1	1	993	2	0	1550	0
262	2	0	58	291	4	2	3344	2	0	3635	0
263	2	1	56	1147	5	2	2974	2	0	4121	0
264	1	0	65	371	1	1	3650	12	0	4021	0
265	1	0	76	370	1	1	629	1	0	999	0
266	1	0	60	755	2	2	1305	1	1	2060	1
267	2	1	51	315	4	2	1816	3	0	2131	0
268	1	1	70	392	2	2	2945	4	0	3337	0
269	1	0	60	2578	1	1	691	1	0	3269	0
270	1	1	66	378	1	1	3303	6	0	3681	0
271	1	1	49	710	1	1	2252	5	0	2962	0
272	1	1	62	922	1	1	3630	5	0	4552	0
273	1	0	61	406	1	1	754	1	0	1160	0
274	1	1	76	329	1	1	406	1	0	735	0
275	1	0	68	365	1	1	4463	5	0	4828	0
276	1	0	49	416	1	1	3608	7	0	4024	0
277	2	1	75	753	5	2	684	2	0	1437	0
278	2	1	64	464	4	2	382	1	0	846	0
279	3	1	52	966	7	3	1519	4	0	2485	0
280	1	1	73	618	1	1	1186	1	0	1804	0
281	2	1	53	1673	4	2	2366	3	0	4039	0
282	2	0	72	378	4	2	2535	1	0	2913	0
283	2	1	65	227	5	2	441	1	1	668	1
284	1	0	50	2835	2	2	1582	2	0	4417	0
285	2	1	66	435	5	2	425	1	1	860	1
286	2	1	50	383	4	2	3090	3	1	3473	1
287	2	1	72	402	4	2	2868	4	0	3270	0
288	1	1	46	731	1	1	2541	2	0	3272	0
289	1	0	65	351	1	1	4892	9	0	5243	0
290	2	1	55	958	4	2	2188	2	0	3146	0
291	1	1	47	235	1	1	681	1	0	916	0
292	1	1	78	717	1	1	2535	2	0	3252	0
293	1	1	66	259	1	1	3970	11	1	4229	1
294	1	1	68	973	1	1	2853	3	0	3826	0
295	1	1	73	1043	1	1	2612	2	0	3655	0
296	1	0	45	504	1	1	4271	8	0	4775	0
297	1	0	41	1466	1	1	3273	4	0	4739	0
298	1	1	74	373	1	1	1339	4	0	1712	0
299	1	1	54	378	1	1	4097	7	0	4475	0
300	3	1	48	724	8	3	2410	3	0	3134	0
301	1	0	71	277	1	1	351	1	0	628	0
302	3	0	72	1029	8	3	1273	1	0	2302	0
303	3	0	68	367	7	3	742	2	0	1109	0
304	1	1	42	952	1	1	3435	6	0	4387	0
305	3	1	47	575	8	3	1791	1	0	2366	0
306	3	0	50	448	7	3	1368	2	0	1816	0
307	1	0	54	1326	1	1	807	1	0	2133	0
308	1	0	43	724	2	2	4094	6	0	4818	0
309	1	1	88	466	1	1	996	2	0	1462	0
310	1	1	62	791	2	2	702	2	0	1493	0
311	1	1	53	1425	2	2	388	1	0	1813	0
312	1	0	75	605	1	1	1931	1	0	2536	0
313	2	1	74	291	4	2	1504	2	0	1795	0
314	1	1	59	653	2	2	2780	2	1	3433	1
315	1	0	69	303	1	1	705	1	0	1008	0
316	2	1	50	335	5	2	4331	7	0	4666	0
317	2	1	84	419	5	2	363	1	0	782	0
318	1	0	72	349	1	1	606	2	0	955	0
319	2	1	51	378	4	2	4011	7	0	4389	0
320	1	0	70	293	1	1	1019	2	0	1312	0
321	2	1	65	383	4	2	4873	6	0	5256	0
322	3	1	65	392	8	3	2182	3	0	2574	0
323	2	1	70	1235	4	2	376	1	0	1611	0
324	1	0	63	733	2	2	1514	2	0	2247	0
325	1	0	70	714	1	1	707	1	0	1421	0
326	2	1	62	711	5	2	3760	2	0	4471	0
327	1	1	57	390	1	1	3292	7	0	3682	0
328	2	1	52	587	5	2	385	1	0	972	0
329	2	0	59	365	5	2	4015	11	0	4380	0
330	1	1	50	687	1	1	3871	6	0	4558	0
331	1	0	60	386	2	2	340	1	0	726	0
332	1	1	72	315	1	1	4155	10	0	4470	0
333	1	1	47	487	1	1	3207	2	0	3694	0
334	2	1	68	421	4	2	3700	5	0	4121	0
335	1	0	75	379	1	1	1750	1	0	2129	0
336	1	1	61	1487	1	1	3163	2	0	4650	0
337	2	0	57	353	5	2	1094	1	0	1447	0
338	1	1	45	413	1	1	4396	11	0	4809	0
339	1	0	60	684	2	2	4121	7	0	4805	0
340	1	0	75	287	1	1	824	1	0	1111	0
341	2	0	62	721	4	2	3371	3	0	4092	0
342	1	1	63	1267	1	1	3786	1	0	5053	0
343	1	1	69	298	1	1	1675	2	0	1973	0
344	3	0	40	1795	7	3	2619	4	0	4414	0
345	1	1	76	473	1	1	1953	5	0	2426	0
346	1	0	68	826	1	1	3022	4	0	3848	0
347	1	1	50	369	1	1	1853	3	0	2222	0
348	1	0	63	386	1	1	3437	3	0	3823	0
349	1	0	55	478	1	1	3040	3	0	3518	0
350	2	1	68	554	5	2	4350	7	0	4904	0
351	1	0	59	623	1	1	297	1	0	920	0
352	1	0	65	434	1	1	4066	8	0	4500	0
353	1	1	67	371	1	1	3650	11	0	4021	0
354	1	0	44	416	1	1	2006	2	0	2422	0
355	1	0	42	1066	1	1	3336	4	0	4402	0
356	1	1	81	238	1	1	940	1	0	1178	0
357	1	0	52	392	2	2	4303	11	0	4695	0
358	1	0	58	924	1	1	283	1	0	1207	0
359	1	0	85	518	1	1	738	1	0	1256	0
360	2	1	59	868	5	2	3049	5	0	3917	0
361	1	0	64	2199	2	2	1123	3	0	3322	0
362	2	1	64	337	4	2	1433	1	0	1770	0
363	1	0	53	370	1	1	1147	3	0	1517	0
364	1	0	66	743	1	1	2831	6	0	3574	0
365	1	1	74	1116	1	1	2305	3	0	3421	0
366	1	0	63	1214	1	1	980	1	0	2194	0
367	1	0	64	427	1	1	4430	12	0	4857	0
368	1	0	70	477	1	1	2940	3	0	3417	0
369	1	1	71	477	2	2	839	2	0	1316	0
370	1	1	55	374	1	1	1892	4	0	2266	0
371	1	1	70	778	1	1	3750	4	0	4528	0
372	1	0	64	749	1	1	3048	4	0	3797	0
373	1	0	67	584	2	2	3416	2	0	4000	0
374	1	0	59	752	1	1	3148	2	0	3900	0
375	1	1	69	673	2	2	1852	5	0	2525	0
376	1	0	47	1382	1	1	1476	3	0	2858	0
377	1	0	70	497	2	2	2820	3	0	3317	0
378	1	0	56	2570	1	1	1057	2	0	3627	0
379	1	1	57	4391	2	2	471	1	0	4862	0
380	1	1	65	643	1	1	3662	3	0	4305	0
381	1	1	71	342	1	1	4169	4	0	4511	0
382	1	1	43	709	2	2	2192	6	0	2901	0
383	2	0	67	673	5	2	317	1	0	990	0
384	2	0	62	408	5	2	2240	6	0	2648	0
385	1	0	71	1014	2	2	580	1	0	1594	0
386	1	0	58	1129	1	1	2390	6	0	3519	0
387	1	0	67	377	1	1	3532	10	0	3909	0
388	1	1	69	400	1	1	699	2	0	1099	0
389	1	0	66	745	1	1	3867	5	0	4612	0
390	1	1	66	745	1	1	3867	7	0	4612	0
391	1	1	70	414	2	2	3030	4	0	3444	0
392	1	1	54	1151	1	1	3308	3	0	4459	0
393	1	1	81	252	1	1	1659	1	0	1911	0
394	1	0	62	370	2	2	360	1	0	730	0
395	1	1	62	216	2	2	3363	8	0	3579	0
396	1	0	65	898	1	1	3088	2	0	3986	0
397	1	1	72	286	1	1	1929	1	0	2215	0
398	2	0	68	1997	5	2	880	2	0	2877	0
399	1	0	70	819	1	1	1876	2	0	2695	0
400	2	1	67	1195	5	2	1532	3	0	2727	0
401	1	1	56	1062	2	2	3048	5	1	4110	1
402	2	1	61	450	5	2	4261	10	0	4711	0
403	1	0	70	914	1	1	2148	3	0	3062	0
404	3	1	70	431	8	3	2200	6	0	2631	0
405	2	1	68	357	5	2	3405	7	0	3762	0
406	1	0	61	364	1	1	4823	10	0	5187	0
407	1	1	51	2230	2	2	1466	3	0	3696	0
408	1	1	75	1095	2	2	1290	1	0	2385	0
409	2	0	58	889	4	2	2166	2	0	3055	0
410	2	1	73	377	4	2	3532	10	0	3909	0
411	1	0	53	1008	1	1	3877	2	0	4885	0
412	2	0	67	510	5	2	2924	2	0	3434	0
413	2	0	50	444	4	2	3763	6	0	4207	0
414	1	1	63	434	1	1	1547	2	0	1981	0
415	2	0	72	1783	6	3	1909	1	0	1783	1
416	1	0	50	1148	2	2	3394	1	0	4542	0
417	2	0	70	809	5	2	2480	3	0	3289	0
418	1	0	70	1735	2	2	1002	2	1	2737	1
419	1	0	67	637	1	1	3409	2	0	4046	0
420	1	1	60	504	1	1	4284	5	0	4788	0
421	1	1	48	222	1	1	4742	10	0	4964	0
422	1	1	71	368	1	1	3714	7	0	4082	0
423	1	1	72	236	1	1	800	2	0	1036	0
424	1	0	70	431	1	1	612	1	0	1043	0
425	1	0	60	1240	1	1	1887	1	0	3127	0
426	1	0	65	1932	3	3	1843	1	0	1932	1
427	1	0	52	447	1	1	3178	5	0	3625	0
428	1	1	45	467	1	1	2797	1	0	3264	0
429	1	0	74	448	1	1	2499	4	0	2947	0
430	1	0	66	2534	1	1	1712	2	0	4246	0
431	1	0	64	346	1	1	4099	10	0	4445	0
432	1	1	55	405	1	1	3807	9	0	4212	0
433	2	1	55	776	5	2	2214	6	0	2990	0
434	2	0	62	185	5	2	3911	6	0	4096	0
435	1	1	49	737	1	1	2780	2	0	3517	0
436	1	1	68	2407	2	2	1488	2	0	3895	0
437	1	1	54	784	1	1	521	1	1	1305	1
438	2	0	59	371	4	2	418	1	1	789	1
439	1	1	51	497	1	1	4197	11	0	4694	0
440	2	1	54	649	5	2	868	1	0	1517	0
441	1	0	60	440	1	1	600	1	0	1040	0
442	1	1	52	973	2	2	2869	3	0	3842	0
443	2	0	49	448	4	2	2317	2	0	2765	0
444	1	0	58	1329	1	1	1097	3	0	2426	0
445	1	1	65	743	1	1	534	1	0	1277	0
446	1	0	67	349	1	1	876	2	0	1225	0
447	2	1	66	413	5	2	4482	8	0	4895	0
448	2	1	61	476	5	2	3416	3	0	3892	0
449	1	1	70	229	2	2	1003	1	0	1232	0
450	2	0	72	399	5	2	1064	3	0	1463	0
451	3	1	57	2903	9	4	3972	1	0	2903	1
452	1	0	69	296	1	1	2628	7	0	2924	0
453	1	1	64	371	1	1	4530	13	0	4901	0
454	1	0	55	553	1	1	3274	1	0	3827	0
455	3	1	57	193	8	3	3996	1	1	4189	1
456	1	0	61	442	2	2	1119	1	0	1561	0
457	1	0	77	556	2	2	615	2	1	1171	1
458	3	0	70	388	8	3	3516	4	1	3904	1
459	3	1	76	851	8	3	623	1	0	1474	0
460	1	1	46	507	1	1	4007	7	0	4514	0
461	3	0	69	632	7	3	1371	2	0	2003	0
462	2	0	78	384	5	2	2457	2	0	2841	0
463	1	0	41	2579	2	2	427	1	0	3006	0
464	2	1	64	392	4	2	371	1	0	763	0
465	2	0	63	714	5	2	1286	3	0	2000	0
466	1	0	64	335	1	1	4113	7	0	4448	0
467	1	1	57	1288	1	1	3749	8	0	5037	0
468	1	1	43	371	1	1	4350	10	0	4721	0
469	2	1	58	1810	5	2	1485	1	0	3295	0
470	1	1	72	623	2	2	1988	2	1	2611	1
471	1	0	72	1015	2	2	1446	1	0	2461	0
472	2	1	60	978	5	2	2592	4	0	3570	0
473	1	0	62	1015	1	1	1356	4	0	2371	0
474	3	1	51	1274	7	3	1866	4	0	3140	0
475	1	1	43	851	1	1	1797	1	0	2648	0
476	1	0	59	1498	1	1	742	2	0	2240	0
477	2	0	54	707	5	2	2064	2	0	2771	0
478	2	1	69	1615	5	2	1633	2	0	3248	0
479	2	1	66	554	4	2	4562	10	0	5116	0
480	1	0	72	849	1	1	1180	2	0	2029	0
481	1	0	51	4057	2	2	454	1	0	4511	0
482	2	0	57	468	4	2	375	1	0	843	0
483	2	1	65	846	5	2	4219	5	0	5065	0
484	1	1	59	294	1	1	4465	3	0	4759	0
485	3	1	53	644	8	3	1821	3	0	2465	0
486	1	0	56	2845	2	2	758	2	0	3603	0
487	1	1	58	1078	1	1	2314	5	0	3392	0
488	1	1	53	378	1	1	2916	5	0	3294	0
489	1	0	70	1029	1	1	1744	1	1	2773	1
490	2	0	68	730	4	2	2620	3	0	3350	0
491	1	0	49	446	1	1	4550	11	0	4996	0
492	1	0	60	455	2	2	1624	3	0	2079	0
493	1	1	76	1337	1	1	487	1	0	1824	0
494	2	1	62	942	5	2	2974	4	0	3916	0
495	1	1	49	248	1	1	4771	13	0	5019	0
496	1	0	52	449	1	1	2057	3	0	2506	0
497	1	0	65	1172	1	1	3029	2	0	4201	0
498	1	0	62	556	1	1	2391	1	0	2947	0
499	1	0	72	896	1	1	1655	1	0	2551	0
500	1	0	61	414	1	1	3378	4	0	3792	0
501	1	0	74	427	1	1	2750	5	0	3177	0
502	1	1	65	1777	2	2	1703	1	0	3480	0
503	1	0	65	749	1	1	686	1	0	1435	0
504	1	0	69	1360	1	1	3146	3	0	4506	0
505	1	0	70	294	1	1	1511	4	0	1805	0
506	1	1	75	409	1	1	1075	3	0	1484	0
507	1	1	51	1372	2	2	779	2	0	2151	0
508	2	1	43	411	4	2	1449	2	0	1860	0
509	1	1	41	268	1	1	362	1	0	630	0
510	2	0	65	650	5	2	2608	4	0	3258	0
511	1	1	76	908	1	1	2835	4	0	3743	0
512	2	0	52	1131	5	2	3807	4	0	4938	0
513	1	1	63	567	1	1	1470	1	0	2037	0
514	2	1	66	689	4	2	4386	7	0	5075	0
515	2	1	71	406	4	2	513	1	0	919	0
516	2	1	60	467	5	2	4156	10	0	4623	0
517	1	0	58	736	1	1	4214	10	0	4950	0
518	1	1	53	512	1	1	2987	2	0	3499	0
519	1	0	54	377	1	1	4730	13	0	5107	0
520	1	1	56	317	1	1	1495	1	1	1812	1
521	1	0	57	2078	1	1	707	1	0	2785	0
522	1	1	64	1705	1	1	2132	3	0	3837	0
523	1	0	58	1155	1	1	797	1	0	1952	0
524	1	0	70	721	1	1	3673	6	0	4394	0
525	2	0	44	349	4	2	3257	6	0	3606	0
526	2	1	72	421	5	2	346	1	0	767	0
527	1	0	69	670	1	1	466	1	1	1136	1
528	1	0	45	506	1	1	3253	5	1	3759	1
529	2	0	51	559	4	2	1050	1	0	1609	0
530	1	0	47	689	1	1	352	1	0	1041	0
531	2	0	82	1051	5	2	1692	2	0	2743	0
532	1	0	62	1054	1	1	2478	3	0	3532	0
533	1	0	65	608	2	2	3128	2	0	3736	0
534	2	1	71	608	5	2	2109	1	1	2717	1
535	1	1	59	1041	1	1	2841	3	0	3882	0
536	1	0	42	468	1	1	3895	10	0	4363	0
537	1	1	67	1274	1	1	2800	4	0	4074	0
538	1	0	60	791	1	1	3457	7	0	4248	0
539	1	1	69	497	1	1	3723	8	0	4220	0
540	1	0	53	312	1	1	2604	1	1	2916	1
541	1	0	72	218	1	1	1037	2	0	1255	0
542	1	1	43	392	1	1	4811	6	0	5203	0
543	1	0	67	2924	2	2	381	1	0	3305	0
544	2	1	61	440	4	2	1897	4	0	2337	0
545	1	0	59	440	1	1	1897	4	0	2337	0
546	1	0	45	357	1	1	3303	4	0	3660	0
547	2	0	44	544	4	2	1821	2	0	2365	0
548	1	1	68	375	2	2	4267	10	0	4642	0
549	1	0	79	668	1	1	3396	3	0	4064	0
550	2	1	60	307	5	2	3030	6	0	3337	0
551	1	0	56	1217	1	1	3529	2	0	4746	0
552	1	1	64	1179	1	1	3486	5	0	4665	0
553	1	0	63	1274	1	1	3423	3	0	4697	0
554	1	0	52	780	1	1	3164	8	0	3944	0
555	1	1	49	317	1	1	4053	6	0	4370	0
556	1	0	56	703	1	1	2605	2	0	3308	0
557	1	1	67	1029	1	1	3424	5	0	4453	0
558	1	0	65	409	1	1	3910	7	0	4319	0
559	2	1	63	488	5	2	4003	5	0	4491	0
560	2	1	54	385	5	2	1330	3	0	1715	0
561	1	1	60	799	1	1	2889	5	0	3688	0
562	2	0	76	367	5	2	660	1	0	1027	0
563	1	1	58	374	1	1	3498	8	0	3872	0
564	2	1	81	1236	4	2	1026	1	0	2262	0
565	1	0	73	1470	1	1	1872	4	0	3342	0
566	3	1	62	364	8	3	2543	5	0	2907	0
567	2	1	55	350	4	2	701	1	1	1051	1
568	2	1	69	507	6	3	396	1	0	507	1
569	2	0	62	878	4	2	1990	2	0	2868	0
570	2	1	57	275	4	2	4385	11	0	4660	0
571	1	0	50	825	1	1	3927	4	0	4752	0
572	1	1	80	361	1	1	364	1	0	725	0
573	1	1	51	1180	1	1	2709	4	0	3889	0
574	1	1	66	541	1	1	2678	3	0	3219	0
575	1	0	58	1078	2	2	3118	4	0	4196	0
576	1	0	45	790	1	1	2364	3	0	3154	0
577	2	1	74	362	4	2	2494	3	0	2856	0
578	2	1	41	435	5	2	2350	3	0	2785	0
579	1	0	58	567	2	2	659	1	0	1226	0
580	2	1	49	749	5	2	1544	1	0	2293	0
581	1	0	66	2347	2	2	772	1	0	3119	0
582	1	0	67	462	1	1	4558	5	0	5020	0
583	1	0	74	378	1	1	3276	1	0	3654	0
584	2	0	69	861	5	2	958	2	0	1819	0
585	2	0	56	479	4	2	4449	6	0	4928	0
586	1	0	66	1104	1	1	3286	3	0	4390	0
587	1	0	43	2093	1	1	812	1	0	2905	0
588	1	0	51	399	1	1	1400	2	0	1799	0
589	1	0	54	1826	2	2	1672	4	0	3498	0
590	1	1	74	371	2	2	4304	3	0	4675	0
591	1	1	52	469	2	2	4457	11	0	4926	0
592	2	1	73	1086	5	2	1340	3	0	2426	0
593	2	0	59	366	5	2	1188	1	1	1554	1
594	1	1	50	966	2	2	4226	8	0	5192	0
595	1	1	57	477	2	2	4176	7	0	4653	0
596	1	0	57	503	1	1	4151	5	0	4654	0
597	1	1	61	1085	1	1	1571	2	0	2656	0
598	1	0	63	726	2	2	3599	3	0	4325	0
599	1	1	48	224	2	2	2898	7	1	3122	1
600	2	0	55	336	4	2	1463	4	0	1799	0
601	2	1	58	421	5	2	3628	8	0	4049	0
602	2	1	67	342	5	2	3801	8	0	4143	0
603	1	1	62	608	1	1	2250	3	0	2858	0
604	1	0	57	945	1	1	799	1	0	1744	0
605	1	0	55	283	1	1	1849	5	1	2132	1
606	1	0	73	462	2	2	1178	2	0	1640	0
607	1	1	45	510	1	1	4438	6	0	4948	0
608	2	0	61	439	5	2	3794	6	0	4233	0
609	1	0	61	3210	1	1	1518	2	1	4728	1
610	1	0	57	1306	1	1	735	2	0	2041	0
611	2	1	69	417	4	2	2727	6	0	3144	0
612	1	0	67	917	1	1	224	1	0	1141	0
613	1	1	47	1693	1	1	2147	1	0	3840	0
614	1	1	72	574	1	1	3415	7	0	3989	0
615	1	1	57	350	2	2	1499	4	1	1849	1
616	1	1	70	659	1	1	3371	4	0	4030	0
617	1	0	58	389	2	2	4127	10	0	4516	0
618	1	0	63	3561	1	1	519	1	0	4080	0
619	1	0	43	378	1	1	1137	1	0	1515	0
620	1	1	58	383	1	1	1848	3	0	2231	0
621	2	0	72	566	5	2	4096	7	0	4662	0
622	1	1	52	379	1	1	2824	4	0	3203	0
623	1	0	67	303	1	1	1760	4	0	2063	0
624	1	1	78	737	2	2	659	1	0	1396	0
625	2	1	65	382	4	2	4790	13	0	5172	0
626	1	0	71	392	1	1	2502	4	0	2894	0
627	1	0	78	527	1	1	400	1	0	927	0
628	3	1	65	1111	8	3	1140	2	0	2251	0
629	1	1	48	329	1	1	2981	8	0	3310	0
630	2	0	63	1087	4	2	1562	1	0	2649	0
631	2	0	52	392	5	2	1620	3	0	2012	0
632	1	0	70	667	3	3	1548	2	0	667	1
633	1	1	76	371	2	2	1491	4	1	1862	1
634	2	0	68	359	5	2	329	1	0	688	0
635	1	0	62	406	1	1	1134	2	0	1540	0
636	1	1	65	294	1	1	840	2	0	1134	0
637	2	0	72	372	6	3	680	2	1	372	1
638	1	1	53	381	1	1	3190	5	0	3571	0
639	1	0	73	464	1	1	1090	2	0	1554	0
640	2	1	71	810	6	3	759	2	1	810	1
641	1	1	70	385	2	2	728	2	0	1113	0
642	2	0	54	1246	5	2	1477	2	0	2723	0
643	1	0	41	379	1	1	4509	6	0	4888	0
644	1	0	56	677	1	1	3976	5	0	4653	0
645	2	0	64	193	6	3	2488	4	0	193	1
646	3	0	57	511	8	3	1060	1	0	1571	0
647	2	1	72	3311	6	3	355	1	0	3311	1
648	1	1	66	406	1	1	4506	8	0	4912	0
649	2	0	62	809	5	2	2796	3	0	3605	0
650	1	0	52	1394	1	1	1116	1	0	2510	0
651	1	1	55	385	1	1	3264	7	0	3649	0
652	1	1	58	416	1	1	3802	3	0	4218	0
653	2	1	62	707	5	2	475	1	0	1182	0
654	1	1	48	3734	1	1	1400	3	0	5134	0
655	2	0	79	464	5	2	1103	2	0	1567	0
656	1	0	49	622	1	1	1818	4	0	2440	0
657	1	1	71	476	1	1	2012	1	0	2488	0
658	2	0	54	438	5	2	4118	5	1	4556	1
659	1	1	60	602	1	1	3741	9	0	4343	0
660	2	1	55	1429	5	2	1002	2	0	2431	0
661	2	1	61	609	4	2	1707	4	0	2316	0
662	1	1	42	449	2	2	2013	6	0	2462	0
663	2	0	65	455	5	2	703	1	0	1158	0
664	1	0	63	669	1	1	4357	6	0	5026	0
665	1	0	56	707	2	2	4067	2	0	4774	0
666	1	1	57	1055	1	1	1759	3	0	2814	0
667	1	1	67	581	1	1	4208	9	0	4789	0
668	1	0	47	1120	2	2	3273	5	0	4393	0
669	1	0	60	447	2	2	2536	7	0	2983	0
670	1	1	40	279	1	1	4056	7	0	4335	0
671	1	1	75	1172	2	2	2748	3	0	3920	0
672	1	0	55	496	1	1	4149	4	0	4645	0
673	1	0	57	1148	1	1	2990	2	0	4138	0
674	2	1	63	385	4	2	2552	8	0	2937	0
675	2	0	63	1128	5	2	691	1	0	1819	0
676	2	1	70	351	5	2	1858	5	0	2209	0
677	1	0	52	393	1	1	4300	10	0	4693	0
678	2	0	56	423	4	2	4019	6	0	4442	0
679	2	1	66	357	4	2	4721	11	0	5078	0
680	2	0	70	399	5	2	916	2	0	1315	0
681	2	0	66	2272	4	2	715	3	0	2987	0
682	1	0	65	615	1	1	768	1	0	1383	0
683	1	1	53	899	1	1	2552	2	0	3451	0
684	2	0	68	1437	5	2	698	1	0	2135	0
685	1	1	59	301	1	1	4415	12	0	4716	0
686	1	0	67	379	1	1	2905	4	0	3284	0
687	2	1	80	224	4	2	1393	3	0	1617	0
688	3	1	63	237	8	3	3211	6	1	3448	1
689	1	0	56	364	1	1	4442	12	0	4806	0
690	2	1	48	958	4	2	932	1	0	1890	0
691	1	1	64	783	1	1	1354	2	0	2137	0
692	1	1	49	909	1	1	1729	2	0	2638	0
693	1	0	54	1879	1	1	2095	1	0	3974	0
694	1	0	65	1559	2	2	477	1	0	2036	0
695	1	1	48	756	1	1	4052	5	0	4808	0
696	3	1	61	407	7	3	3064	1	0	3471	0
697	1	0	62	346	2	2	4108	7	0	4454	0
698	2	0	71	385	4	2	1357	2	0	1742	0
699	1	0	65	1329	1	1	2689	3	0	4018	0
700	1	0	40	3208	1	1	505	1	0	3713	0
701	1	0	40	1093	1	1	2269	2	0	3362	0
702	2	1	64	1458	4	2	1051	1	0	2509	0
703	1	1	58	336	1	1	2869	6	0	3205	0
704	1	1	79	785	2	2	2420	2	0	3205	0
705	1	0	65	1121	1	1	891	1	0	2012	0
706	2	1	51	1330	4	2	3241	8	0	4571	0
707	2	1	67	385	5	2	2574	7	0	2959	0
708	2	1	55	186	6	3	608	1	0	186	1
709	1	0	59	398	1	1	3889	3	0	4287	0
710	1	0	60	1699	2	2	2515	5	0	4214	0
711	1	1	56	1649	1	1	2665	2	0	4314	0
712	2	1	52	344	4	2	1127	1	0	1471	0
713	1	0	49	882	1	1	2845	3	1	3727	1
714	2	1	53	1366	4	2	1364	1	0	2730	0
715	3	0	71	440	7	3	3719	3	0	4159	0
716	1	1	47	1721	2	2	2660	2	0	4381	0
717	1	1	70	726	2	2	779	1	1	1505	1
718	1	1	51	419	1	1	4347	11	0	4766	0
719	2	1	77	392	5	2	1461	1	0	1853	0
720	2	0	77	392	5	2	329	1	0	721	0
721	2	1	73	406	5	2	1061	2	0	1467	0
722	2	0	68	364	5	2	3632	10	1	3996	1
723	2	1	44	419	5	2	3978	5	0	4397	0
724	1	1	60	371	2	2	4059	3	1	4430	1
725	2	1	71	2240	5	2	1349	1	0	3589	0
726	1	0	66	2357	2	2	1616	1	0	3973	0
727	3	0	73	373	7	3	700	1	0	1073	0
728	2	0	57	1085	4	2	3408	1	0	4493	0
729	1	0	78	901	1	1	1031	2	0	1932	0
730	3	1	59	1078	7	3	1285	1	0	2363	0
731	1	1	72	403	1	1	2856	7	0	3259	0
732	1	0	58	2184	2	2	1428	1	0	3612	0
733	1	0	56	403	2	2	3296	6	0	3699	0
734	2	1	43	386	4	2	4087	6	0	4473	0
735	1	0	44	1452	1	1	2921	7	0	4373	0
736	1	1	60	500	1	1	4015	11	0	4515	0
737	1	0	75	645	2	2	642	1	0	1287	0
738	2	1	75	236	5	2	3255	7	0	3491	0
739	2	0	62	2194	5	2	812	1	0	3006	0
740	1	0	56	1156	1	1	1001	2	0	2157	0
741	3	0	48	378	7	3	462	1	0	840	0
742	1	1	71	610	1	1	3840	5	0	4450	0
743	1	0	56	763	1	1	2884	3	0	3647	0
744	1	0	60	966	1	1	1441	2	0	2407	0
745	1	0	68	596	1	1	2726	3	0	3322	0
746	1	1	57	420	1	1	3668	6	0	4088	0
747	1	1	60	2789	1	1	1405	1	0	4194	0
748	1	1	56	772	1	1	2843	4	0	3615	0
749	1	1	75	747	1	1	2321	3	0	3068	0
750	1	1	46	365	1	1	3762	6	0	4127	0
751	2	1	73	367	4	2	3938	10	0	4305	0
752	2	0	58	390	5	2	3739	6	0	4129	0
753	1	0	53	730	1	1	3393	4	0	4123	0
754	1	0	61	2160	1	1	918	1	0	3078	0
755	1	1	70	350	2	2	861	1	0	1211	0
756	1	0	44	730	1	1	3294	3	0	4024	0
757	1	0	57	1048	1	1	1379	1	0	2427	0
758	2	1	58	1094	5	2	2555	2	0	3649	0
759	1	1	74	367	1	1	4204	5	0	4571	0
760	1	1	58	378	1	1	4755	13	0	5133	0
761	2	0	54	378	5	2	4755	13	0	5133	0
762	1	1	60	1561	1	1	1708	2	1	3269	1
763	2	1	82	425	5	2	3514	3	0	3939	0
764	1	0	62	388	1	1	4017	7	0	4405	0
765	2	1	67	396	5	2	2518	5	0	2914	0
766	1	0	65	498	1	1	3801	4	0	4299	0
767	1	0	55	467	1	1	3341	6	0	3808	0
768	2	1	67	1316	5	2	2212	6	0	3528	0
769	2	0	60	432	5	2	4367	12	0	4799	0
770	1	1	63	720	2	2	359	1	0	1079	0
771	1	0	68	749	2	2	2443	2	0	3192	0
772	1	1	72	340	1	1	3430	3	0	3770	0
773	1	0	62	1645	2	2	851	2	0	2496	0
774	2	1	59	448	4	2	278	1	0	726	0
775	2	0	62	584	4	2	3670	3	0	4254	0
776	1	1	60	587	2	2	4187	6	0	4774	0
777	2	1	78	390	4	2	376	1	0	766	0
778	2	1	64	2791	4	2	745	2	0	3536	0
779	3	1	73	729	8	3	791	2	0	1520	0
780	1	1	61	215	1	1	4183	7	0	4398	0
781	2	1	63	509	4	2	4382	9	0	4891	0
782	1	0	79	399	1	1	4279	7	0	4678	0
783	2	0	71	383	5	2	760	1	0	1143	0
784	3	0	62	829	7	3	2868	5	0	3697	0
785	2	1	60	357	5	2	4383	8	0	4740	0
786	1	1	72	1677	1	1	1363	1	0	3040	0
787	2	1	62	485	4	2	4499	6	0	4984	0
788	1	0	49	378	1	1	2863	6	0	3241	0
789	1	0	58	939	1	1	3384	2	0	4323	0
790	2	1	58	362	6	3	1723	2	0	362	1
791	1	1	52	1033	1	1	2101	3	0	3134	0
792	1	0	62	824	2	2	702	1	0	1526	0
793	1	1	65	664	1	1	1755	1	0	2419	0
794	2	1	55	1200	5	2	3318	5	0	4518	0
795	2	1	67	357	4	2	4534	6	0	4891	0
796	1	0	64	372	1	1	4147	4	1	4519	1
797	1	0	59	1047	1	1	388	1	1	1435	1
798	2	1	53	414	4	2	4390	5	0	4804	0
799	2	1	70	2069	5	2	1740	2	0	3809	0
800	2	0	48	443	4	2	3707	4	0	4150	0
801	1	0	50	374	1	1	3641	7	0	4015	0
802	1	1	63	465	2	2	3255	8	0	3720	0
803	2	0	61	352	4	2	3230	6	0	3582	0
804	1	1	76	388	1	1	2325	3	0	2713	0
805	2	0	51	357	4	2	3794	4	0	4151	0
806	1	1	65	437	1	1	4438	4	0	4875	0
807	1	1	63	461	1	1	1979	2	0	2440	0
808	2	1	54	1658	5	2	2053	1	1	3711	1
809	1	1	56	1393	2	2	1948	3	0	3341	0
810	1	1	62	761	2	2	2660	3	0	3421	0
811	1	0	54	939	1	1	2607	3	0	3546	0
812	3	1	55	360	8	3	4331	6	0	4691	0
813	2	1	76	365	4	2	2905	1	0	3270	0
814	1	1	47	700	1	1	1330	1	0	2030	0
815	1	0	70	861	1	1	2682	2	0	3543	0
816	2	0	72	1160	4	2	654	1	0	1814	0
817	1	0	50	1595	1	1	2986	2	0	4581	0
818	3	1	63	384	7	3	2965	7	1	3349	1
819	2	1	57	3013	4	2	720	1	0	3733	0
820	1	0	56	727	1	1	3011	3	0	3738	0
821	2	0	58	527	5	2	3189	4	0	3716	0
822	2	1	55	1133	5	2	181	1	1	1314	1
823	1	0	45	377	1	1	2400	3	0	2777	0
824	1	0	67	392	1	1	4443	3	0	4835	0
825	1	1	78	566	2	2	821	1	0	1387	0
826	1	1	41	368	1	1	3912	10	0	4280	0
827	2	1	51	787	4	2	1383	3	0	2170	0
828	1	1	63	441	2	2	4423	10	0	4864	0
829	1	1	54	431	1	1	2708	4	0	3139	0
830	3	1	76	210	8	3	1889	2	0	2099	0
831	1	0	70	336	1	1	1700	3	0	2036	0
832	1	0	46	532	1	1	4109	9	0	4641	0
833	1	1	58	532	1	1	740	2	0	1272	0
834	2	1	57	230	5	2	4407	11	0	4637	0
835	1	0	65	373	1	1	3633	6	0	4006	0
836	1	0	61	3152	1	1	827	1	0	3979	0
837	2	0	58	523	4	2	2959	4	0	3482	0
838	1	1	54	2091	1	1	3052	3	0	5143	0
839	2	1	67	895	5	2	817	1	0	1712	0
840	1	0	61	350	2	2	3730	4	0	4080	0
841	1	1	57	305	1	1	739	2	0	1044	0
842	2	1	65	364	5	2	3297	6	0	3661	0
843	1	0	61	1384	1	1	3259	2	0	4643	0
844	1	0	70	687	1	1	593	1	0	1280	0
845	1	1	62	2417	2	2	1610	1	0	4027	0
846	1	1	68	487	1	1	4428	7	0	4915	0
847	1	0	40	769	1	1	3100	5	0	3869	0
848	1	1	69	455	1	1	3891	9	0	4346	0
849	1	1	47	431	1	1	3835	11	0	4266	0
850	2	0	57	647	5	2	3816	6	0	4463	0
851	1	0	55	352	1	1	2035	1	0	2387	0
852	1	1	57	365	1	1	1087	3	1	1452	1
853	1	0	49	363	1	1	4020	6	0	4383	0
854	1	1	57	932	2	2	1017	1	0	1949	0
855	1	0	41	460	1	1	566	1	0	1026	0
856	1	0	69	504	1	1	2632	3	0	3136	0
857	2	0	55	1007	5	2	3230	3	0	4237	0
858	1	0	53	360	2	2	1130	2	0	1490	0
859	1	1	65	1908	2	2	2319	5	0	4227	0
860	1	0	61	1196	1	1	1462	2	0	2658	0
861	1	0	63	1845	2	2	1026	1	0	2871	0
862	1	0	55	1423	1	1	1659	2	0	3082	0
863	1	1	50	399	1	1	4410	9	0	4809	0
864	3	0	64	276	8	3	3987	3	1	4263	1
865	1	1	47	458	1	1	4140	1	0	4598	0
866	1	0	45	1129	1	1	3518	5	0	4647	0
867	2	1	56	958	5	2	1176	2	0	2134	0
868	1	1	78	1920	1	1	785	1	0	2705	0
869	1	0	72	595	2	2	2807	4	0	3402	0
870	2	1	63	657	5	2	2157	3	0	2814	0
871	3	1	65	1753	8	3	830	1	0	2583	0
872	2	1	76	1100	4	2	650	2	0	1750	0
873	2	1	75	1100	5	2	2523	2	0	3623	0
874	1	0	51	609	1	1	834	1	0	1443	0
875	2	1	66	2404	6	3	1247	1	0	2404	1
876	2	1	63	714	4	2	4333	12	0	5047	0
877	1	0	71	1561	1	1	365	1	0	1926	0
878	1	1	58	399	1	1	449	1	0	848	0
879	1	0	66	1602	1	1	680	1	0	2282	0
880	3	0	71	406	7	3	1463	2	0	1869	0
881	2	1	56	336	4	2	2897	7	0	3233	0
882	2	0	65	1406	5	2	2115	3	0	3521	0
883	2	1	62	934	4	2	882	1	0	1816	0
884	1	0	50	343	2	2	4157	9	0	4500	0
885	1	1	59	700	2	2	3940	8	0	4640	0
886	2	1	70	868	4	2	1587	4	1	2455	1
887	1	0	69	868	1	1	2582	4	0	3450	0
888	1	0	61	1055	1	1	2683	2	0	3738	0
889	1	0	56	454	2	2	315	1	0	769	0
890	1	1	52	763	1	1	3024	4	0	3787	0
891	2	0	65	346	5	2	4146	7	0	4492	0
892	1	0	66	385	1	1	1055	2	1	1440	1
893	1	1	63	1321	1	1	2852	3	0	4173	0
894	3	1	58	544	8	3	456	1	1	1000	1
895	2	1	57	440	4	2	896	2	0	1336	0
896	2	1	56	252	4	2	816	1	0	1068	0
897	1	0	73	742	2	2	3532	2	0	4274	0
898	1	0	48	707	1	1	3189	3	0	3896	0
899	1	0	67	784	1	1	3524	2	0	4308	0
900	1	0	43	355	1	1	4384	10	0	4739	0
901	2	1	49	3370	6	3	637	1	0	3370	1
902	2	1	71	390	4	2	1973	5	0	2363	0
903	1	1	70	515	2	2	3587	8	0	4102	0
904	1	0	53	726	1	1	3652	2	0	4378	0
905	1	1	72	341	1	1	3270	9	0	3611	0
906	2	0	70	407	4	2	3219	3	0	3626	0
907	1	1	61	508	1	1	4506	6	0	5014	0
908	1	0	54	398	1	1	4137	5	0	4535	0
909	2	1	57	399	5	2	471	1	0	870	0
910	2	1	58	532	4	2	357	1	0	889	0
911	1	1	58	595	1	1	4187	4	0	4782	0
912	2	0	41	307	4	2	1860	3	0	2167	0
913	2	1	67	370	4	2	3032	6	0	3402	0
914	1	0	58	423	1	1	4485	9	0	4908	0
915	2	1	66	838	4	2	388	1	0	1226	0
916	1	1	54	343	1	1	1463	4	0	1806	0
917	2	0	60	1103	4	2	1113	1	0	2216	0
918	1	0	64	1353	1	1	836	1	0	2189	0
919	1	1	70	694	2	2	2261	4	0	2955	0
920	2	0	60	413	4	2	2333	4	0	2746	0
921	2	1	66	364	4	2	1120	2	0	1484	0
922	1	0	59	533	2	2	630	1	0	1163	0
923	1	1	60	424	1	1	4548	9	0	4972	0
924	1	0	63	994	1	1	543	1	0	1537	0
925	2	1	55	744	5	2	4383	7	0	5127	0
926	1	1	55	366	2	2	2871	6	0	3237	0
927	1	1	67	1298	1	1	833	1	0	2131	0
928	2	1	54	380	5	2	2502	5	0	2882	0
929	1	0	70	406	1	1	4807	6	0	5213	0
930	3	1	64	832	9	4	387	1	1	832	1
931	1	0	60	1806	3	3	1811	5	0	1806	1
932	1	1	53	532	2	2	4221	9	0	4753	0
933	1	0	51	532	1	1	4221	10	0	4753	0
934	1	1	57	421	2	2	3822	4	0	4243	0
935	1	0	76	241	1	1	816	1	0	1057	0
936	2	1	53	359	5	2	3623	5	0	3982	0
937	1	1	59	447	1	1	4036	8	0	4483	0
938	1	1	66	472	1	1	2416	5	0	2888	0
939	1	1	70	809	2	2	3817	4	0	4626	0
940	1	0	73	346	1	1	2525	4	0	2871	0
941	1	0	69	641	2	2	847	1	0	1488	0
942	1	0	71	743	1	1	1204	3	0	1947	0
943	1	1	44	1865	1	1	1917	1	0	3782	0
944	1	0	52	1547	1	1	1968	1	0	3515	0
945	2	1	67	392	5	2	1797	4	0	2189	0
946	1	0	69	2442	2	2	390	1	0	2832	0
947	1	0	71	1611	1	1	296	1	0	1907	0
948	2	1	55	2457	5	2	1512	2	0	3969	0
949	1	1	62	669	1	1	4185	10	0	4854	0
950	1	1	67	1519	2	2	2261	1	0	3780	0
951	1	1	68	554	1	1	1734	2	0	2288	0
952	1	0	56	371	1	1	1855	3	0	2226	0
953	1	0	71	727	1	1	1167	1	0	1894	0
954	1	1	53	958	1	1	4134	5	0	5092	0
955	2	0	68	1498	4	2	3442	4	0	4940	0
956	1	1	56	360	2	2	1130	2	0	1490	0
957	2	0	78	700	5	2	379	1	0	1079	0
958	2	1	64	632	4	2	1467	2	0	2099	0
959	2	1	68	528	6	3	3246	9	0	528	1
960	2	1	67	346	4	2	4108	8	0	4454	0
961	1	1	69	412	1	1	732	2	0	1144	0
962	1	1	73	577	1	1	1602	1	0	2179	0
963	1	0	70	379	1	1	1901	5	0	2280	0
964	1	0	69	368	1	1	2310	3	0	2678	0
965	1	0	59	388	2	2	3368	2	1	3756	1
966	1	0	55	1854	1	1	1926	2	0	3780	0
967	1	0	57	1031	1	1	293	1	0	1324	0
968	1	0	72	365	2	2	3965	7	0	4330	0
969	1	0	74	853	2	2	1684	2	0	2537	0
970	1	0	67	1074	1	1	3704	8	0	4778	0
971	1	1	66	1407	2	2	2100	1	0	3507	0
972	1	0	64	908	1	1	2325	4	0	3233	0
973	2	0	77	837	6	3	2428	2	1	837	1
974	1	0	67	845	2	2	374	1	0	1219	0
975	2	0	56	595	4	2	2572	5	0	3167	0
976	2	0	61	502	4	2	4343	11	0	4845	0
977	2	1	75	713	4	2	760	1	0	1473	0
978	1	0	58	728	1	1	2925	2	0	3653	0
979	2	0	71	1330	5	2	2976	1	1	4306	1
980	1	0	63	2002	2	2	764	1	0	2766	0
981	2	0	65	678	4	2	4355	4	0	5033	0
982	1	0	70	386	2	2	4215	8	0	4601	0
983	2	1	71	690	4	2	1104	1	0	1794	0
984	1	0	54	315	1	1	3687	4	0	4002	0
985	1	0	63	675	1	1	3058	1	0	3733	0
986	2	1	61	398	5	2	2283	2	0	2681	0
987	2	0	68	1032	5	2	1169	1	1	2201	1
988	1	1	78	1257	1	1	981	1	0	2238	0
989	1	0	75	626	1	1	1041	1	0	1667	0
990	1	0	44	196	1	1	4233	11	0	4429	0
991	2	1	55	2483	5	2	2131	1	0	4614	0
992	1	1	50	348	1	1	4011	8	0	4359	0
993	2	0	71	363	5	2	3731	9	0	4094	0
994	1	1	46	989	2	2	3302	2	0	4291	0
995	1	1	47	1442	1	1	1176	2	0	2618	0
996	2	0	52	385	4	2	2240	6	0	2625	0
997	2	1	57	365	5	2	966	3	0	1331	0
998	2	1	74	1743	5	2	581	1	1	2324	1
999	1	0	52	198	1	1	3622	4	0	3820	0
1000	1	1	65	438	1	1	4057	5	0	4495	0
1001	3	1	55	555	7	3	3743	5	1	4298	1
1002	1	1	73	396	1	1	737	2	0	1133	0
1003	1	1	72	944	1	1	1836	2	0	2780	0
1004	1	1	70	364	1	1	1779	4	0	2143	0
1005	1	1	72	373	2	2	3407	5	0	3780	0
1006	1	1	59	357	1	1	4819	13	0	5176	0
1007	1	0	70	385	1	1	3901	7	1	4286	1
1008	1	0	71	795	3	3	695	1	0	795	1
1009	1	0	58	2414	2	2	746	1	0	3160	0
1010	1	1	70	399	2	2	1650	4	0	2049	0
1011	2	0	64	805	4	2	1365	2	1	2170	1
1012	1	0	55	1905	2	2	2428	1	0	4333	0
1013	1	1	57	622	2	2	4298	4	0	4920	0
1014	1	0	61	438	2	2	448	1	1	886	1
1015	1	1	54	430	1	1	626	1	0	1056	0
1016	2	0	56	344	5	2	3928	2	0	4272	0
1017	1	0	51	1929	2	2	588	1	1	2517	1
1018	1	1	63	380	1	1	4409	11	0	4789	0
1019	1	0	67	903	1	1	4025	2	0	4928	0
1020	2	0	56	1635	5	2	1967	2	0	3602	0
1021	2	0	53	736	4	2	2599	3	0	3335	0
1022	1	0	65	393	1	1	860	1	0	1253	0
1023	2	0	57	538	4	2	3573	7	0	4111	0
1024	2	0	67	352	4	2	737	2	0	1089	0
1025	1	1	63	365	1	1	4451	12	0	4816	0
1026	2	0	57	365	4	2	4451	12	0	4816	0
1027	1	1	68	560	1	1	255	1	0	815	0
1028	1	0	69	378	1	1	1542	2	0	1920	0
1029	2	1	73	638	4	2	1494	1	1	2132	1
1030	2	1	58	2718	5	2	490	1	0	3208	0
1031	1	1	60	315	1	1	1447	3	0	1762	0
1032	2	1	53	854	4	2	2321	4	1	3175	1
1033	2	0	60	960	6	3	1801	2	0	960	1
1034	1	1	58	1624	1	1	959	1	0	2583	0
1035	2	1	79	376	5	2	771	2	0	1147	0
1036	1	1	64	679	2	2	2989	4	0	3668	0
1037	2	1	59	397	5	2	3494	7	0	3891	0
1038	1	1	52	895	1	1	4297	7	0	5192	0
1039	2	0	57	352	4	2	2355	1	0	2707	0
1040	1	0	63	386	1	1	3674	9	1	4060	1
1041	1	1	70	365	1	1	3911	8	0	4276	0
1042	1	0	65	365	1	1	3911	8	0	4276	0
1043	1	1	68	374	1	1	4451	12	0	4825	0
1044	2	0	79	546	5	2	1486	2	0	2032	0
1045	1	0	59	788	2	2	520	1	0	1308	0
1046	1	1	68	323	1	1	1098	3	1	1421	1
1047	1	0	71	1670	2	2	1455	3	0	3125	0
1048	2	1	60	352	5	2	3548	4	1	3900	1
1049	1	0	68	472	1	1	1943	3	0	2415	0
1050	2	0	60	381	4	2	1688	2	0	2069	0
1051	1	0	64	2301	1	1	1672	3	0	3973	0
1052	1	1	50	1454	1	1	2379	3	0	3833	0
1053	2	0	67	768	4	2	3653	5	0	4421	0
1054	1	0	67	433	1	1	1079	2	0	1512	0
1055	1	0	73	484	1	1	2560	4	0	3044	0
1056	1	0	57	344	2	2	4654	7	0	4998	0
1057	1	0	63	2714	2	2	1439	1	0	4153	0
1058	1	1	56	2449	1	1	1163	1	0	3612	0
1059	1	1	52	1282	2	2	959	2	0	2241	0
1060	1	1	56	2096	1	1	2803	4	0	4899	0
1061	2	1	66	636	4	2	3646	3	0	4282	0
1062	2	1	71	717	5	2	760	2	0	1477	0
1063	1	0	74	690	1	1	1892	2	0	2582	0
1064	1	0	52	1444	1	1	3024	4	0	4468	0
1065	2	0	42	462	4	2	609	1	0	1071	0
1066	2	0	57	393	4	2	4146	4	0	4539	0
1067	1	1	64	335	1	1	621	1	0	956	0
1068	1	0	63	490	1	1	1933	2	0	2423	0
1069	2	1	63	524	5	2	1933	2	0	2457	0
1070	1	0	67	229	1	1	4625	6	0	4854	0
1071	1	0	65	421	1	1	3326	4	0	3747	0
1072	1	1	41	552	1	1	3258	7	1	3810	1
1073	1	0	58	763	1	1	3746	3	0	4509	0
1074	2	0	63	470	4	2	3748	4	0	4218	0
1075	1	1	48	344	1	1	3863	10	0	4207	0
1076	2	1	73	454	5	2	2602	3	0	3056	0
1077	1	1	53	1076	2	2	2358	2	0	3434	0
1078	1	0	52	591	1	1	3297	2	0	3888	0
1079	1	1	58	561	2	2	3903	3	1	4464	1
1080	2	1	69	1187	5	2	704	2	0	1891	0
1081	1	0	58	1882	1	1	3135	8	0	5017	0
1082	1	0	42	1008	1	1	776	1	0	1784	0
1083	1	0	53	1204	2	2	2558	4	0	3762	0
1084	2	1	64	1005	4	2	2635	1	0	3640	0
1085	2	1	58	1064	5	2	3101	3	0	4165	0
1086	1	1	70	756	2	2	2017	3	0	2773	0
1087	2	0	67	1963	5	2	2241	2	1	4204	1
1088	1	0	67	504	1	1	984	1	0	1488	0
1089	1	1	67	1030	2	2	3596	10	0	4626	0
1090	3	1	67	448	8	3	3626	6	0	4074	0
1091	1	0	67	377	1	1	3881	3	0	4258	0
1092	2	0	69	737	4	2	2399	4	0	3136	0
1093	1	1	71	544	1	1	3373	4	0	3917	0
1094	2	1	53	710	6	3	4082	4	0	710	1
1095	1	0	51	693	1	1	2693	7	0	3386	0
1096	1	1	64	259	1	1	2743	7	1	3002	1
1097	3	0	65	356	7	3	2179	4	0	2535	0
1098	1	0	46	607	2	2	2362	2	0	2969	0
1099	1	0	42	505	1	1	3193	5	1	3698	1
1100	1	0	56	2166	2	2	2133	4	0	4299	0
1101	1	0	58	472	2	2	3449	7	0	3921	0
1102	2	1	58	370	4	2	3992	7	1	4362	1
1103	1	1	70	273	1	1	543	1	0	816	0
1104	2	1	61	2489	5	2	2000	1	0	4489	0
1105	1	0	60	357	1	1	421	1	0	778	0
1106	2	1	67	560	5	2	1094	2	0	1654	0
1107	1	0	46	1508	1	1	2591	2	0	4099	0
1108	3	1	49	559	8	3	2529	2	0	3088	0
1109	1	0	64	2656	2	2	484	1	0	3140	0
1110	1	1	50	887	1	1	825	2	1	1712	1
1111	3	1	60	486	7	3	4287	5	0	4773	0
1112	2	1	71	587	4	2	3370	2	0	3957	0
1113	1	0	64	1196	1	1	2552	3	0	3748	0
1114	1	0	63	330	1	1	3987	11	0	4317	0
1115	1	0	67	671	1	1	3803	2	0	4474	0
1116	1	0	61	366	1	1	4687	10	0	5053	0
1117	2	1	66	731	5	2	3621	10	0	4352	0
1118	1	1	72	319	1	1	648	2	0	967	0
1119	2	1	64	1738	5	2	1776	2	0	3514	0
1120	1	1	60	314	1	1	4676	2	0	4990	0
1121	1	1	51	1636	3	3	2416	5	0	1636	1
1122	1	1	60	579	1	1	3522	5	0	4101	0
1123	1	0	71	2469	1	1	2713	2	0	5182	0
1124	1	1	58	521	1	1	2343	3	0	2864	0
1125	2	0	65	466	4	2	3951	5	0	4417	0
1126	1	0	56	367	1	1	4732	5	0	5099	0
1127	2	1	42	364	4	2	4100	9	0	4464	0
1128	1	1	69	382	2	2	4006	6	0	4388	0
1129	1	0	68	1988	2	2	406	1	0	2394	0
1130	2	1	54	558	4	2	1669	2	0	2227	0
1131	1	0	66	242	1	1	2960	5	0	3202	0
1132	1	0	57	909	1	1	2963	5	0	3872	0
1133	1	0	58	685	1	1	1141	1	0	1826	0
1134	1	0	47	756	1	1	1491	2	1	2247	1
1135	2	1	52	402	5	2	4573	7	0	4975	0
1136	1	1	65	769	2	2	2147	5	0	2916	0
1137	2	1	51	433	5	2	1141	2	0	1574	0
1138	2	0	64	730	5	2	3183	1	1	3913	1
1139	1	1	74	1458	1	1	1107	1	0	2565	0
1140	1	1	73	358	2	2	1829	2	0	2187	0
1141	2	1	80	786	5	2	698	1	0	1484	0
1142	1	0	72	349	1	1	904	1	0	1253	0
1143	2	0	64	1062	4	2	2327	2	0	3389	0
1144	1	1	46	377	1	1	4452	11	0	4829	0
1145	2	0	59	1117	6	3	3150	4	1	1117	1
1146	2	1	65	1047	4	2	3431	4	0	4478	0
1147	3	1	54	1211	7	3	2688	3	0	3899	0
1148	2	1	57	399	4	2	4602	10	0	5001	0
1149	2	1	70	1355	4	2	1317	1	0	2672	0
1150	1	0	58	1103	1	1	1987	1	0	3090	0
1151	1	0	65	420	1	1	2472	3	0	2892	0
1152	1	0	75	1044	2	2	1277	2	0	2321	0
1153	1	1	63	413	1	1	4699	5	0	5112	0
1154	1	0	58	757	1	1	1935	2	0	2692	0
1155	1	0	61	358	1	1	4752	12	0	5110	0
1156	1	0	69	365	1	1	4516	7	0	4881	0
1157	2	1	67	1065	4	2	2187	2	0	3252	0
1158	1	1	53	190	1	1	4478	4	0	4668	0
1159	2	0	66	863	4	2	3291	3	0	4154	0
1160	2	0	71	1841	4	2	1949	1	0	3790	0
1161	2	1	64	464	4	2	3509	7	0	3973	0
1162	3	1	53	396	7	3	2954	4	0	3350	0
1163	2	0	78	797	5	2	825	1	0	1622	0
1164	1	1	76	608	1	1	2294	2	0	2902	0
1165	1	0	71	608	1	1	1103	2	0	1711	0
1166	2	0	67	315	4	2	4136	5	0	4451	0
1167	1	0	74	1106	1	1	1052	1	0	2158	0
1168	2	1	52	477	4	2	3926	5	0	4403	0
1169	1	0	52	1271	1	1	2915	6	0	4186	0
1170	1	0	47	336	1	1	1393	2	0	1729	0
1171	1	1	43	692	1	1	609	1	0	1301	0
1172	1	1	53	861	1	1	3836	5	0	4697	0
1173	1	0	53	1052	1	1	1233	2	0	2285	0
1174	2	0	61	2749	4	2	1650	3	0	4399	0
1175	1	0	44	728	2	2	325	1	0	1053	0
1176	1	1	50	1208	1	1	3197	4	0	4405	0
1177	1	1	51	588	1	1	4539	7	0	5127	0
1178	1	0	69	991	2	2	1123	1	0	2114	0
1179	2	0	60	416	4	2	737	2	0	1153	0
1180	1	0	76	231	1	1	2146	5	0	2377	0
1181	1	0	52	958	1	1	2858	5	0	3816	0
1182	1	0	69	344	1	1	3585	2	0	3929	0
1183	1	0	80	335	2	2	429	1	0	764	0
1184	1	0	62	996	1	1	3119	5	0	4115	0
1185	2	1	63	361	5	2	3799	10	0	4160	0
1186	2	1	49	973	5	2	3153	6	1	4126	1
1187	1	0	73	368	1	1	2124	4	0	2492	0
1188	2	1	73	914	4	2	2923	2	0	3837	0
1189	1	0	62	195	1	1	4860	12	0	5055	0
1190	2	1	68	661	5	2	339	1	0	1000	0
1191	2	0	76	1142	5	2	1288	2	0	2430	0
1192	1	0	68	722	1	1	2202	3	0	2924	0
1193	2	0	69	513	4	2	1818	5	0	2331	0
1194	2	1	69	262	5	2	475	1	1	737	1
1195	2	0	71	1132	5	2	3618	5	0	4750	0
1196	2	1	64	1085	5	2	2183	4	0	3268	0
1197	1	0	69	399	1	1	4004	5	0	4403	0
1198	1	1	43	476	1	1	1054	3	0	1530	0
1199	1	1	51	1172	1	1	1869	1	0	3041	0
1200	1	0	56	1558	2	2	2287	5	0	3845	0
1201	2	1	57	379	5	2	2538	7	0	2917	0
1202	2	0	64	455	4	2	3754	6	0	4209	0
1203	1	0	67	582	2	2	3694	4	0	4276	0
1204	2	1	78	370	4	2	702	2	0	1072	0
1205	1	0	68	860	1	1	1621	1	0	2481	0
1206	2	1	67	926	5	2	967	1	0	1893	0
1207	2	0	61	1382	4	2	1446	1	0	2828	0
1208	2	1	52	1385	5	2	2410	6	0	3795	0
1209	2	1	70	321	5	2	3459	6	0	3780	0
1210	1	1	44	2777	3	3	1373	4	0	2777	1
1211	2	1	62	353	5	2	4328	10	0	4681	0
1212	2	1	56	353	4	2	1241	2	0	1594	0
1213	1	0	58	1257	2	2	2258	3	1	3515	1
1214	2	1	59	619	4	2	693	1	0	1312	0
1215	2	1	70	612	5	2	4249	5	0	4861	0
1216	1	0	59	512	1	1	2424	4	0	2936	0
1217	1	1	79	315	2	2	339	1	0	654	0
1218	2	1	54	387	5	2	1622	1	1	2009	1
1219	2	1	46	2149	6	3	1519	1	0	2149	1
1220	1	0	41	1365	1	1	2288	3	0	3653	0
1221	1	0	52	3117	1	1	1656	3	0	4773	0
1222	1	0	58	664	1	1	2983	2	0	3647	0
1223	1	0	45	413	1	1	2674	4	0	3087	0
1224	1	1	51	427	2	2	3946	9	0	4373	0
1225	2	1	58	441	6	3	4482	12	0	441	1
1226	2	1	70	306	5	2	972	1	0	1278	0
1227	2	0	75	1159	4	2	1219	1	0	2378	0
1228	2	1	69	1077	4	2	1093	1	0	2170	0
1229	3	0	72	220	7	3	1575	2	0	1795	0
1230	1	1	63	611	2	2	464	1	0	1075	0
1231	1	1	50	812	2	2	787	1	0	1599	0
1232	1	1	58	510	1	1	906	2	0	1416	0
1233	1	1	68	466	2	2	3423	3	0	3889	0
1234	2	1	68	361	5	2	3729	6	0	4090	0
1235	1	1	55	379	1	1	4790	13	0	5169	0
1236	2	1	53	545	4	2	4409	3	0	4954	0
1237	2	0	58	557	4	2	4404	10	0	4961	0
1238	1	0	67	383	2	2	3936	7	1	4319	1
1239	1	1	52	2867	1	1	1854	4	0	4721	0
1240	1	1	49	2015	1	1	1267	1	0	3282	0
1241	2	0	65	357	4	2	3507	3	0	3864	0
1242	1	1	59	397	1	1	4397	8	0	4794	0
1243	1	0	69	2187	2	2	2391	3	0	4578	0
1244	1	1	59	501	1	1	3724	4	0	4225	0
1245	1	0	56	1079	1	1	3184	3	0	4263	0
1246	1	0	53	546	2	2	3048	5	0	3594	0
1247	1	1	69	1519	2	2	516	1	0	2035	0
1248	1	1	43	3107	1	1	793	2	0	3900	0
1249	1	1	58	897	1	1	2799	3	0	3696	0
1250	2	1	58	489	5	2	4465	10	0	4954	0
1251	1	0	62	817	1	1	3612	4	0	4429	0
1252	1	1	71	357	1	1	3069	4	0	3426	0
1253	1	1	61	2541	2	2	1497	1	0	4038	0
1254	1	1	66	1974	1	1	652	2	0	2626	0
1255	1	1	70	700	1	1	1109	2	0	1809	0
1256	1	1	56	741	1	1	4129	6	0	4870	0
1257	1	0	55	756	2	2	2244	2	0	3000	0
1258	1	1	46	783	1	1	3148	2	0	3931	0
1259	1	0	55	616	1	1	1451	2	0	2067	0
1260	1	1	56	640	1	1	1815	2	0	2455	0
1261	1	1	56	385	1	1	1043	2	0	1428	0
1262	2	0	57	659	4	2	4263	4	0	4922	0
1263	1	0	65	1667	1	1	1305	1	0	2972	0
1264	1	0	52	929	2	2	1887	5	0	2816	0
1265	1	0	46	350	1	1	3140	2	0	3490	0
1266	1	0	60	708	1	1	1834	3	0	2542	0
1267	1	1	49	547	1	1	4413	5	0	4960	0
1268	2	1	63	1005	5	2	2306	2	0	3311	0
1269	1	1	64	659	1	1	4263	5	0	4922	0
1270	2	0	67	387	4	2	656	2	0	1043	0
1271	1	0	71	256	2	2	1061	2	0	1317	0
1272	1	0	70	1551	1	1	2053	2	0	3604	0
1273	1	0	67	1341	1	1	935	1	0	2276	0
1274	1	0	60	1143	1	1	3071	3	0	4214	0
1275	2	1	56	306	5	2	1816	3	0	2122	0
1276	1	0	67	1506	1	1	1544	2	0	3050	0
1277	2	1	60	859	5	2	2336	1	0	3195	0
1278	1	0	62	809	2	2	1659	2	0	2468	0
1279	1	0	63	308	1	1	3046	4	0	3354	0
1280	1	1	77	294	2	2	1368	4	0	1662	0
1281	1	1	56	714	2	2	714	2	0	1428	0
1282	2	1	69	387	5	2	2996	8	0	3383	0
1283	1	0	58	483	1	1	2518	3	0	3001	0
1284	2	1	57	936	4	2	2496	4	0	3432	0
1285	3	1	70	532	8	3	1490	3	0	2022	0
1286	1	0	70	861	2	2	1158	2	0	2019	0
1287	1	0	62	378	1	1	4827	12	0	5205	0
1288	2	0	70	822	4	2	2889	3	0	3711	0
1289	1	0	68	742	2	2	1973	2	0	2715	0
1290	1	1	55	364	1	1	4090	7	0	4454	0
1291	2	0	62	371	4	2	385	1	0	756	0
1292	1	0	60	1762	1	1	2353	2	0	4115	0
1293	2	0	57	483	5	2	4382	9	1	4865	1
1294	1	1	66	666	1	1	3238	4	0	3904	0
1295	2	1	48	335	5	2	2582	6	0	2917	0
1296	2	0	69	797	5	2	2974	2	0	3771	0
1297	1	1	64	432	1	1	4347	9	0	4779	0
1298	2	1	48	445	4	2	1902	5	0	2347	0
1299	1	0	70	296	3	3	2628	7	0	296	1
1300	1	0	69	1170	1	1	3486	3	0	4656	0
1301	2	1	63	329	4	2	2562	2	0	2891	0
1302	1	1	68	526	1	1	2857	7	0	3383	0
1303	1	1	48	736	1	1	1262	1	0	1998	0
1304	1	0	64	338	2	2	953	2	1	1291	1
1305	2	1	59	2030	5	2	443	1	0	2473	0
1306	2	0	67	244	4	2	3152	4	0	3396	0
1307	1	0	55	399	2	2	1766	5	0	2165	0
1308	1	0	67	623	1	1	1892	1	0	2515	0
1309	1	1	73	349	1	1	341	1	0	690	0
1310	2	1	65	359	5	2	3346	7	0	3705	0
1311	1	1	58	469	2	2	4690	13	0	5159	0
1312	1	1	64	350	1	1	3179	5	0	3529	0
1313	1	0	50	421	1	1	3984	5	0	4405	0
1314	1	1	60	2543	2	2	2032	5	0	4575	0
1315	1	1	68	790	1	1	2319	3	0	3109	0
1316	2	1	63	1442	4	2	1417	1	1	2859	1
1317	1	1	64	417	1	1	4698	3	0	5115	0
1318	1	0	42	1861	2	2	489	2	0	2350	0
1319	1	0	57	360	1	1	4614	10	0	4974	0
1320	2	1	54	350	5	2	4180	11	0	4530	0
1321	1	0	56	1168	2	2	3045	3	0	4213	0
1322	1	0	53	1799	2	2	2286	2	0	4085	0
1323	1	0	57	336	1	1	3031	4	0	3367	0
1324	1	0	66	1221	2	2	1488	2	0	2709	0
1325	1	1	78	757	1	1	731	1	0	1488	0
1326	1	0	60	329	1	1	719	1	0	1048	0
1327	1	0	54	356	1	1	4263	8	0	4619	0
1328	1	0	64	877	1	1	2184	2	0	3061	0
1329	1	1	55	406	1	1	1726	2	0	2132	0
1330	2	0	57	2686	5	2	675	1	0	3361	0
1331	2	0	49	1251	6	3	953	1	0	1251	1
1332	1	1	62	1290	2	2	1185	1	0	2475	0
1333	1	0	58	510	1	1	1270	2	0	1780	0
1334	1	1	53	378	1	1	3681	7	0	4059	0
1335	1	0	66	1337	2	2	2539	3	0	3876	0
1336	1	1	75	489	1	1	2745	7	0	3234	0
1337	1	0	70	753	1	1	2182	3	0	2935	0
1338	1	0	71	359	1	1	1354	4	0	1713	0
1339	1	1	59	1090	2	2	2419	3	0	3509	0
1340	1	0	69	426	1	1	1867	2	0	2293	0
1341	1	1	53	379	1	1	1468	4	0	1847	0
1342	1	0	53	1882	1	1	1461	2	0	3343	0
1343	1	0	56	378	1	1	2719	6	0	3097	0
1344	1	0	62	770	1	1	700	1	0	1470	0
1345	2	1	70	726	5	2	1086	2	0	1812	0
1346	1	1	55	726	2	2	1951	1	0	2677	0
1347	1	1	52	726	1	1	1951	1	0	2677	0
1348	1	1	59	973	1	1	2997	3	0	3970	0
1349	2	1	64	1069	5	2	3455	3	0	4524	0
1350	3	0	45	393	7	3	3730	4	0	4123	0
1351	2	1	56	1190	4	2	3245	8	0	4435	0
1352	1	0	53	672	1	1	3220	5	0	3892	0
1353	3	1	58	2859	7	3	1248	1	0	4107	0
1354	2	1	74	1416	5	2	760	1	0	2176	0
1355	1	0	66	1444	2	2	2527	3	0	3971	0
1356	3	1	70	398	8	3	1755	5	1	2153	1
1357	1	1	55	315	2	2	4746	13	0	5061	0
1358	2	0	61	3261	4	2	993	1	0	4254	0
1359	1	0	74	270	1	1	1589	2	0	1859	0
1360	1	1	53	351	1	1	4747	10	0	5098	0
1361	1	0	43	713	1	1	2891	4	0	3604	0
1362	1	1	47	1452	2	2	3010	5	0	4462	0
1363	1	0	54	590	1	1	1041	1	0	1631	0
1364	1	0	66	791	1	1	3505	5	0	4296	0
1365	2	1	58	761	5	2	4012	9	0	4773	0
1366	1	1	56	392	2	2	4436	11	0	4828	0
1367	1	1	63	742	1	1	4441	11	0	5183	0
1368	1	0	62	1017	1	1	3219	5	0	4236	0
1369	2	0	66	547	4	2	1202	1	0	1749	0
1370	1	0	67	1128	1	1	2779	2	0	3907	0
1371	2	0	49	749	5	2	1389	3	0	2138	0
1372	1	0	69	530	1	1	2501	2	0	3031	0
1373	1	1	55	902	1	1	903	1	1	1805	1
1374	1	0	68	397	1	1	3057	7	0	3454	0
1375	1	0	54	1062	1	1	2579	3	0	3641	0
1376	2	0	62	533	5	2	3044	2	0	3577	0
1377	2	0	71	1333	5	2	199	1	1	1532	1
1378	1	0	53	364	1	1	2373	4	0	2737	0
1379	1	0	59	500	1	1	4341	11	0	4841	0
1380	1	1	65	883	1	1	2633	2	0	3516	0
1381	1	1	76	283	2	2	922	1	0	1205	0
1382	1	0	57	1071	1	1	3680	6	0	4751	0
1383	2	1	68	560	5	2	2973	5	1	3533	1
1384	2	0	67	492	4	2	1482	2	0	1974	0
1385	2	1	72	421	5	2	4200	6	0	4621	0
1386	1	0	60	542	1	1	811	1	0	1353	0
1387	1	0	62	769	2	2	420	1	1	1189	1
1388	1	1	45	2163	1	1	2229	5	0	4392	0
1389	1	0	58	581	2	2	1900	2	0	2481	0
1390	1	0	50	2773	1	1	1431	3	0	4204	0
1391	1	1	74	821	2	2	596	1	0	1417	0
1392	1	0	55	1600	3	3	2538	3	1	1600	1
1393	1	0	70	447	1	1	2011	3	0	2458	0
1394	2	0	61	311	5	2	2463	4	0	2774	0
1395	1	1	72	289	1	1	4158	9	0	4447	0
1396	1	1	63	382	1	1	3838	8	0	4220	0
1397	2	1	71	1291	4	2	3351	4	0	4642	0
1398	1	0	63	406	1	1	3169	4	0	3575	0
1399	1	1	54	373	1	1	3249	9	0	3622	0
1400	1	1	65	1312	2	2	2713	6	0	4025	0
1401	2	1	65	1074	4	2	1466	3	0	2540	0
1402	1	0	73	361	1	1	2920	6	0	3281	0
1403	3	1	62	224	8	3	3763	10	0	3987	0
1404	2	1	69	406	5	2	2432	3	0	2838	0
1405	2	1	72	720	4	2	785	1	0	1505	0
1406	1	0	58	811	1	1	1618	3	0	2429	0
1407	3	0	75	506	8	3	1358	1	0	1864	0
1408	1	1	47	427	1	1	3443	2	0	3870	0
1409	2	0	74	1951	5	2	1467	1	0	3418	0
1410	2	1	55	385	5	2	3407	1	0	3792	0
1411	1	1	72	817	1	1	1395	1	0	2212	0
1412	1	0	47	1827	1	1	1092	1	0	2919	0
1413	1	0	68	714	1	1	1400	2	0	2114	0
1414	1	1	65	688	1	1	847	2	0	1535	0
1415	2	0	53	648	4	2	4376	4	0	5024	0
1416	2	0	57	1145	4	2	1276	1	0	2421	0
1417	2	0	67	322	4	2	1224	2	0	1546	0
1418	1	1	47	1559	1	1	779	1	0	2338	0
1419	2	1	68	483	5	2	2794	7	0	3277	0
1420	1	0	58	1064	1	1	3441	2	0	4505	0
1421	2	1	50	708	6	3	1469	4	0	708	1
1422	3	1	54	385	8	3	1267	2	1	1652	1
1423	2	0	74	1890	5	2	1343	1	0	3233	0
1424	1	1	65	729	1	1	3394	6	0	4123	0
1425	1	1	58	2530	1	1	814	2	0	3344	0
1426	1	0	66	371	1	1	4360	9	0	4731	0
1427	1	0	63	1668	1	1	1471	1	0	3139	0
1428	1	0	59	1078	1	1	1081	2	0	2159	0
1429	1	1	79	334	2	2	332	1	0	666	0
1430	1	0	65	1232	2	2	1151	1	0	2383	0
1431	2	1	62	397	4	2	1100	3	1	1497	1
1432	1	1	47	406	1	1	4765	12	0	5171	0
1433	1	1	43	560	2	2	419	1	0	979	0
1434	1	0	41	463	1	1	4447	12	0	4910	0
1435	1	0	72	1294	2	2	2939	2	0	4233	0
1436	1	0	51	1827	1	1	878	1	0	2705	0
1437	1	0	65	1813	2	2	1317	2	0	3130	0
1438	1	0	68	477	1	1	1308	3	0	1785	0
1439	1	1	50	3493	3	3	1333	4	0	3493	1
1440	2	1	49	3722	5	2	431	1	0	4153	0
1441	1	0	56	721	1	1	4267	6	0	4988	0
1442	1	1	74	492	2	2	1617	4	0	2109	0
1443	1	0	66	697	1	1	735	1	0	1432	0
1444	1	1	63	897	1	1	874	1	0	1771	0
1445	1	1	69	379	1	1	694	2	0	1073	0
1446	1	1	74	755	1	1	459	1	0	1214	0
1447	1	0	62	1232	1	1	2382	2	0	3614	0
1448	2	1	71	1123	4	2	2999	2	0	4122	0
1449	2	0	68	746	4	2	3907	4	0	4653	0
1450	2	0	76	546	5	2	731	2	0	1277	0
1451	1	1	70	504	1	1	4561	8	0	5065	0
1452	1	1	47	1008	2	2	3331	1	0	4339	0
1453	1	0	70	1642	1	1	1820	1	0	3462	0
1454	2	0	64	505	5	2	3776	5	0	4281	0
1455	1	0	48	437	1	1	4734	10	0	5171	0
1456	1	0	65	802	2	2	3190	2	0	3992	0
1457	1	0	64	1082	1	1	2777	5	0	3859	0
1458	2	1	58	242	4	2	3753	9	1	3995	1
1459	2	0	67	765	4	2	1349	1	0	2114	0
1460	1	0	61	959	1	1	3323	3	0	4282	0
1461	1	0	73	754	1	1	3101	2	0	3855	0
1462	1	1	59	216	1	1	279	1	0	495	0
1463	1	1	45	363	1	1	3445	9	0	3808	0
1464	1	1	60	616	2	2	1451	2	0	2067	0
1465	1	1	65	1246	3	3	196	1	1	1246	1
1466	2	1	57	2748	5	2	692	1	0	3440	0
1467	1	0	59	385	1	1	2816	6	0	3201	0
1468	1	1	47	406	1	1	4165	7	0	4571	0
1469	2	1	44	1873	4	2	3330	6	0	5203	0
1470	1	1	52	338	1	1	4535	12	0	4873	0
1471	2	1	66	434	4	2	378	1	0	812	0
1472	1	1	51	434	1	1	4435	8	0	4869	0
1473	2	0	62	718	4	2	4030	6	1	4748	1
1474	1	0	50	1322	2	2	367	1	0	1689	0
1475	1	0	52	1162	1	1	2421	1	0	3583	0
1476	1	0	60	1060	1	1	2577	4	0	3637	0
1477	1	0	60	1271	1	1	906	1	0	2177	0
1478	1	0	51	1204	2	2	2166	4	0	3370	0
1479	1	0	68	609	1	1	2381	4	0	2990	0
1480	1	1	71	267	1	1	1999	2	0	2266	0
1481	1	1	66	380	1	1	3606	7	1	3986	1
1482	3	1	81	374	8	3	1094	2	0	1468	0
1483	1	1	59	721	1	1	4267	6	0	4988	0
1484	2	1	68	621	5	2	1738	3	0	2359	0
1485	3	0	55	308	7	3	1533	4	0	1841	0
1486	3	1	74	279	7	3	2259	6	0	2538	0
1487	1	0	73	655	1	1	2545	3	0	3200	0
1488	1	0	69	1511	2	2	845	2	0	2356	0
1489	1	0	49	1555	2	2	2414	4	0	3969	0
1490	1	0	62	645	1	1	3745	4	0	4390	0
1491	1	0	58	446	1	1	4574	6	0	5020	0
1492	3	1	60	821	8	3	1456	3	0	2277	0
1493	1	1	68	1958	2	2	302	1	1	2260	1
1494	1	1	67	1945	1	1	3054	5	0	4999	0
1495	2	1	54	224	5	2	4333	9	0	4557	0
1496	2	1	46	399	4	2	4515	8	0	4914	0
1497	2	0	57	384	4	2	2779	5	0	3163	0
1498	1	1	65	351	1	1	4534	11	0	4885	0
1499	1	1	73	1974	2	2	439	1	0	2413	0
1500	1	0	68	784	2	2	3393	5	0	4177	0
1501	1	1	57	441	1	1	3941	8	0	4382	0
1502	3	1	60	444	7	3	967	1	0	1411	0
1503	2	0	54	371	4	2	4007	11	0	4378	0
1504	1	1	74	631	1	1	3383	5	0	4014	0
1505	1	1	76	343	1	1	840	2	0	1183	0
1506	2	0	67	621	5	2	3894	7	0	4515	0
1507	1	0	68	414	1	1	398	1	0	812	0
1508	2	0	54	1102	5	2	2392	3	0	3494	0
1509	1	1	59	847	1	1	2572	5	0	3419	0
1510	1	1	57	608	3	3	3824	5	0	608	1
1511	3	0	73	477	7	3	1116	2	1	1593	1
1512	1	1	59	362	2	2	3639	5	1	4001	1
1513	1	0	64	396	1	1	4347	9	0	4743	0
1514	3	0	57	1076	7	3	1734	2	0	2810	0
1515	2	1	57	1730	5	2	740	1	1	2470	1
1516	1	1	67	362	2	2	4090	6	0	4452	0
1517	2	1	61	374	4	2	1458	2	0	1832	0
1518	1	1	68	586	2	2	3032	7	0	3618	0
1519	1	1	68	363	1	1	2584	7	0	2947	0
1520	1	0	68	798	1	1	3688	3	0	4486	0
1521	1	0	61	805	1	1	3569	4	0	4374	0
1522	1	1	55	399	1	1	4566	6	0	4965	0
1523	2	0	61	602	4	2	4684	3	0	5286	0
1524	1	0	60	798	2	2	1190	3	0	1988	0
1525	1	0	55	368	1	1	3792	6	0	4160	0
1526	2	1	66	1027	5	2	1302	2	0	2329	0
1527	2	1	70	1134	4	2	1411	3	0	2545	0
1528	1	0	61	1177	1	1	2271	2	0	3448	0
1529	2	1	49	1156	5	2	1301	1	0	2457	0
1530	2	1	65	631	5	2	545	1	1	1176	1
1531	2	0	57	1730	5	2	1459	3	0	3189	0
1532	2	1	50	461	4	2	1253	1	0	1714	0
1533	1	0	53	1201	1	1	3214	3	0	4415	0
1534	1	0	66	662	1	1	4403	7	0	5065	0
1535	2	1	55	721	4	2	4343	11	0	5064	0
1536	2	0	48	327	4	2	3626	4	0	3953	0
1537	1	1	48	1599	2	2	2910	7	0	4509	0
1538	1	1	74	378	2	2	716	2	0	1094	0
1539	2	0	57	496	4	2	500	1	0	996	0
1540	1	1	78	536	2	2	925	1	0	1461	0
1541	2	1	61	612	4	2	4118	11	0	4730	0
1542	1	1	74	763	2	2	501	1	0	1264	0
1543	2	1	55	330	5	2	4326	8	0	4656	0
1544	2	1	63	693	4	2	4413	6	0	5106	0
1545	2	1	59	310	5	2	2033	5	0	2343	0
1546	2	0	47	392	4	2	2842	4	0	3234	0
1547	1	1	63	364	1	1	4665	7	0	5029	0
1548	1	0	62	602	1	1	3905	5	0	4507	0
1549	3	1	63	198	8	3	1942	3	0	2140	0
1550	2	0	52	391	5	2	1917	5	1	2308	1
1551	2	1	57	342	5	2	4167	7	0	4509	0
1552	2	1	64	1949	6	3	353	1	0	1949	1
1553	2	0	72	606	5	2	1160	1	0	1766	0
1554	2	0	57	495	4	2	2048	4	0	2543	0
1555	1	0	57	1588	1	1	3054	2	0	4642	0
1556	2	0	65	723	5	2	1209	2	0	1932	0
1557	3	0	60	656	7	3	358	1	0	1014	0
1558	1	1	43	405	1	1	4039	9	0	4444	0
1559	2	1	48	862	5	2	3595	3	0	4457	0
1560	3	1	68	206	9	4	262	1	1	206	1
1561	1	0	70	416	1	1	3768	3	0	4184	0
1562	1	0	56	335	1	1	4403	7	0	4738	0
1563	1	1	67	708	1	1	4404	5	0	5112	0
1564	1	0	75	468	1	1	2489	3	0	2957	0
1565	1	1	72	349	1	1	2838	6	0	3187	0
1566	1	0	64	419	1	1	3698	6	0	4117	0
1567	2	1	60	371	5	2	4074	2	0	4445	0
1568	1	1	76	759	1	1	1168	3	0	1927	0
1569	1	1	62	393	1	1	4462	9	0	4855	0
1570	1	0	62	421	1	1	3834	8	0	4255	0
1571	1	1	68	421	1	1	3834	8	0	4255	0
1572	2	1	61	322	5	2	4401	11	0	4723	0
1573	1	0	57	322	1	1	4401	11	0	4723	0
1574	1	0	71	370	1	1	702	2	0	1072	0
1575	2	0	69	1927	4	2	692	1	0	2619	0
1576	1	0	58	369	1	1	3655	6	0	4024	0
1577	2	1	47	867	5	2	467	1	0	1334	0
1578	3	1	78	713	7	3	356	1	1	1069	1
1579	1	0	58	1136	1	1	3318	3	0	4454	0
1580	1	1	55	905	2	2	668	2	0	1573	0
1581	1	0	65	273	1	1	2610	7	0	2883	0
1582	1	0	45	2452	2	2	1127	1	0	3579	0
1583	2	0	59	3759	5	2	601	1	0	4360	0
1584	2	0	66	1449	6	3	2218	1	0	1449	1
1585	1	0	47	2155	2	2	1657	3	0	3812	0
1586	1	0	63	2196	1	1	2702	1	0	4898	0
1587	1	1	69	870	1	1	4005	4	0	4875	0
1588	1	0	75	1026	2	2	624	1	0	1650	0
1589	1	1	65	387	2	2	4358	9	0	4745	0
1590	1	1	65	685	1	1	1141	1	0	1826	0
1591	1	1	55	440	2	2	4210	6	0	4650	0
1592	2	0	66	571	4	2	2381	2	1	2952	1
1593	2	1	71	547	4	2	1893	4	0	2440	0
1594	1	1	61	378	1	1	4865	10	0	5243	0
1595	1	0	57	891	2	2	2094	2	0	2985	0
1596	1	1	76	1215	1	1	651	1	0	1866	0
1597	1	1	49	1841	1	1	1399	3	0	3240	0
1598	1	1	57	738	2	2	4283	4	0	5021	0
1599	2	0	58	449	5	2	3969	3	0	4418	0
1600	1	0	58	518	2	2	4137	10	0	4655	0
1601	1	0	70	367	1	1	1106	2	0	1473	0
1602	2	0	66	1480	4	2	1912	3	1	3392	1
1603	1	1	69	699	1	1	371	1	0	1070	0
1604	1	0	47	983	1	1	4007	6	0	4990	0
1605	1	0	62	454	1	1	4098	5	0	4552	0
1606	2	0	63	350	5	2	4804	13	0	5154	0
1607	2	1	51	1446	5	2	2184	2	0	3630	0
1608	1	1	47	1549	1	1	2863	7	0	4412	0
1609	2	1	49	493	4	2	1465	2	0	1958	0
1610	1	0	62	2663	1	1	2116	3	0	4779	0
1611	1	1	54	3175	2	2	1178	1	0	4353	0
1612	2	0	58	3289	4	2	357	1	0	3646	0
1613	2	1	65	573	6	3	3045	4	0	573	1
1614	1	1	52	364	2	2	1819	5	0	2183	0
1615	1	0	70	1288	1	1	1836	3	0	3124	0
1616	2	0	64	735	4	2	3492	3	0	4227	0
1617	1	0	56	738	1	1	595	1	0	1333	0
1618	1	1	59	693	2	2	2577	3	0	3270	0
1619	1	0	64	563	1	1	3411	2	0	3974	0
1620	2	1	68	242	4	2	3419	7	1	3661	1
1621	2	1	52	1393	4	2	971	1	0	2364	0
1622	3	1	75	431	7	3	1126	3	0	1557	0
1623	1	0	41	924	1	1	3844	7	0	4768	0
1624	2	1	60	386	5	2	1147	1	0	1533	0
1625	3	0	54	231	8	3	3234	4	0	3465	0
1626	1	0	71	813	2	2	2294	3	0	3107	0
1627	1	1	58	341	1	1	3274	7	0	3615	0
1628	1	0	58	275	1	1	4438	7	0	4713	0
1629	1	0	62	1296	2	2	1084	1	0	2380	0
1630	1	0	70	801	2	2	4342	6	0	5143	0
1631	1	1	72	1084	1	1	392	1	0	1476	0
1632	2	1	73	828	4	2	1723	3	0	2551	0
1633	1	0	57	703	1	1	4102	4	0	4805	0
1634	1	1	72	278	1	1	4480	12	0	4758	0
1635	1	1	54	532	2	2	3775	4	0	4307	0
1636	1	1	54	313	1	1	2447	1	0	2760	0
1637	1	1	43	364	1	1	336	1	0	700	0
1638	1	1	60	545	2	2	352	1	0	897	0
1639	2	0	62	580	5	2	2885	4	0	3465	0
1640	1	1	41	674	1	1	4446	8	0	5120	0
1641	2	0	61	1021	5	2	1749	3	0	2770	0
1642	1	0	73	612	1	1	701	1	0	1313	0
1643	1	0	56	1547	2	2	2731	3	0	4278	0
1644	2	1	71	479	4	2	4208	6	0	4687	0
1645	2	1	47	507	4	2	4533	4	0	5040	0
1646	1	0	56	1231	1	1	1065	2	0	2296	0
1647	2	1	66	396	5	2	1095	2	0	1491	0
1648	1	0	65	398	1	1	1093	2	0	1491	0
1649	3	0	68	531	8	3	3108	4	0	3639	0
1650	2	1	74	1294	4	2	397	1	0	1691	0
1651	1	1	67	279	2	2	4332	8	0	4611	0
1652	1	1	68	415	1	1	3148	4	0	3563	0
1653	2	0	63	350	4	2	4401	9	0	4751	0
1654	2	1	58	2724	5	2	1255	2	0	3979	0
1655	1	1	65	416	2	2	4332	6	0	4748	0
1656	1	0	63	416	1	1	4339	8	0	4755	0
1657	1	0	65	340	1	1	2558	5	0	2898	0
1658	1	0	70	508	1	1	3692	6	0	4200	0
1659	1	0	51	630	1	1	1799	2	0	2429	0
1660	1	0	51	1704	1	1	3104	3	0	4808	0
1661	1	1	59	368	2	2	2633	7	1	3001	1
1662	2	0	58	315	5	2	2727	2	0	3042	0
1663	1	0	61	586	1	1	3006	6	0	3592	0
1664	2	0	61	594	5	2	3431	3	0	4025	0
1665	1	0	72	1311	1	1	2491	4	0	3802	0
1666	2	0	64	2175	5	2	770	2	0	2945	0
1667	1	1	75	654	2	2	1827	4	0	2481	0
1668	3	0	60	553	7	3	2006	2	0	2559	0
1669	1	0	47	959	2	2	3338	5	0	4297	0
1670	3	0	66	233	8	3	1022	1	0	1255	0
1671	1	0	74	846	1	1	835	2	0	1681	0
1672	2	1	60	832	5	2	3488	4	0	4320	0
1673	2	1	67	414	4	2	3611	9	0	4025	0
1674	2	1	66	3236	4	2	707	1	0	3943	0
1675	1	0	59	2005	2	2	1942	2	0	3947	0
1676	1	0	62	902	1	1	3581	3	0	4483	0
1677	2	1	77	472	5	2	1845	4	0	2317	0
1678	1	1	62	506	2	2	1262	2	0	1768	0
1679	1	1	69	609	3	3	2030	1	0	609	1
1680	2	1	57	2523	4	2	1197	1	0	3720	0
1681	2	1	62	763	4	2	686	1	0	1449	0
1682	3	1	52	752	8	3	784	2	0	1536	0
1683	2	1	59	691	4	2	2139	4	0	2830	0
1684	2	1	60	1092	4	2	3246	5	0	4338	0
1685	1	0	41	368	1	1	3648	4	0	4016	0
1686	1	0	57	983	1	1	502	1	0	1485	0
1687	1	0	45	608	1	1	4486	2	0	5094	0
1688	1	1	68	1036	1	1	1266	3	0	2302	0
1689	1	0	61	387	2	2	3258	7	1	3645	1
1690	2	1	53	322	4	2	4118	7	0	4440	0
1691	2	0	43	723	5	2	3263	4	0	3986	0
1692	1	1	70	371	2	2	3568	10	0	3939	0
1693	1	1	59	3744	1	1	737	1	0	4481	0
1694	3	0	63	327	7	3	4702	9	0	5029	0
1695	1	1	53	510	1	1	749	2	0	1259	0
1696	1	0	57	430	1	1	3979	10	0	4409	0
1697	1	0	59	1317	2	2	1573	1	0	2890	0
1698	1	1	50	385	1	1	4469	6	0	4854	0
1699	1	1	65	1059	1	1	1974	2	0	3033	0
1700	1	0	73	893	1	1	1650	4	0	2543	0
1701	2	0	49	266	4	2	3624	7	0	3890	0
1702	2	1	67	368	5	2	3313	9	0	3681	0
1703	2	1	62	882	4	2	1793	3	0	2675	0
1704	1	0	64	882	1	1	2961	2	0	3843	0
1705	1	0	73	1225	2	2	378	1	0	1603	0
1706	2	0	75	374	4	2	1070	2	0	1444	0
1707	2	0	57	297	5	2	2675	5	0	2972	0
1708	1	1	71	366	1	1	4083	6	0	4449	0
1709	3	0	60	336	7	3	1038	1	1	1374	1
1710	2	0	70	391	4	2	4257	8	0	4648	0
1711	1	0	58	714	2	2	3037	4	0	3751	0
1712	1	1	83	358	2	2	540	1	0	898	0
1713	1	0	44	364	1	1	336	1	0	700	0
1714	1	1	55	973	1	1	3867	2	0	4840	0
1715	1	0	70	361	1	1	783	2	0	1144	0
1716	2	1	57	3842	5	2	679	1	0	4521	0
1717	1	0	68	1268	2	2	3152	5	0	4420	0
1718	2	1	75	501	4	2	1516	2	0	2017	0
1719	1	0	56	368	1	1	1555	3	0	1923	0
1720	1	1	47	573	2	2	3928	4	0	4501	0
1721	1	0	59	319	1	1	3974	4	0	4293	0
1722	2	1	41	397	5	2	2203	2	0	2600	0
1723	2	0	60	352	5	2	2184	5	0	2536	0
1724	2	0	62	378	5	2	4004	8	0	4382	0
1725	1	1	53	1026	1	1	3248	3	0	4274	0
1726	1	1	66	2778	1	1	763	1	0	3541	0
1727	3	0	57	1465	7	3	1936	1	0	3401	0
1728	1	0	48	1568	1	1	3334	5	0	4902	0
1729	1	0	65	1831	2	2	2658	3	0	4489	0
1730	1	0	57	1074	2	2	3812	6	0	4886	0
1731	1	1	51	350	1	1	4634	12	0	4984	0
1732	2	1	65	1551	5	2	1546	2	0	3097	0
1733	1	0	74	712	1	1	721	1	0	1433	0
1734	1	0	59	195	1	1	3113	2	0	3308	0
1735	2	0	64	441	4	2	482	1	0	923	0
1736	1	0	64	744	1	1	2722	6	0	3466	0
1737	1	1	48	1084	2	2	2056	1	0	3140	0
1738	1	1	46	486	2	2	4407	3	0	4893	0
1739	1	0	50	770	1	1	3808	8	0	4578	0
1740	2	1	44	558	4	2	2740	1	0	3298	0
1741	2	0	70	1274	4	2	1171	1	0	2445	0
1742	1	1	68	417	2	2	4579	7	0	4996	0
1743	1	1	67	320	2	2	914	2	0	1234	0
1744	1	0	64	269	1	1	1247	3	0	1516	0
1745	1	1	64	740	1	1	1158	1	0	1898	0
1746	1	1	62	367	1	1	451	1	0	818	0
1747	1	1	67	496	1	1	2497	5	1	2993	1
1748	1	0	68	634	1	1	1811	2	0	2445	0
1749	2	0	70	351	4	2	453	1	0	804	0
1750	1	1	50	791	1	1	4367	10	0	5158	0
1751	1	0	72	979	2	2	1375	1	0	2354	0
1752	1	0	77	276	1	1	2463	3	0	2739	0
1753	2	0	56	1066	5	2	1592	2	0	2658	0
1754	2	0	64	2288	4	2	1946	2	0	4234	0
1755	1	0	61	651	1	1	3025	5	0	3676	0
1756	3	1	56	364	8	3	3646	10	0	4010	0
1757	2	1	68	693	4	2	3022	5	0	3715	0
1758	1	1	60	350	2	2	4679	12	0	5029	0
1759	1	1	55	1325	1	1	1974	1	0	3299	0
1760	1	0	41	357	1	1	4436	10	0	4793	0
1761	2	1	61	371	5	2	4620	10	0	4991	0
1762	1	0	55	908	1	1	1456	3	0	2364	0
1763	2	0	61	1870	5	2	3312	3	0	5182	0
1764	1	0	58	384	1	1	3825	10	0	4209	0
1765	1	0	44	1422	1	1	3337	3	0	4759	0
1766	1	0	60	366	1	1	3244	5	0	3610	0
1767	1	0	63	1780	3	3	1830	4	0	1780	1
1768	1	1	61	432	1	1	2949	7	0	3381	0
1769	1	0	59	1765	1	1	1910	4	0	3675	0
1770	1	0	56	453	1	1	4503	5	0	4956	0
1771	1	0	54	504	1	1	2295	2	0	2799	0
1772	2	1	66	377	5	2	2372	6	0	2749	0
1773	2	1	56	490	5	2	937	1	0	1427	0
1774	1	1	56	1252	1	1	2733	3	0	3985	0
1775	1	0	67	413	1	1	2807	6	0	3220	0
1776	1	0	52	2001	2	2	701	1	0	2702	0
1777	1	1	68	416	1	1	2375	4	0	2791	0
1778	1	1	48	238	1	1	1163	3	0	1401	0
1779	1	1	45	825	1	1	1646	2	0	2471	0
1780	1	0	65	581	2	2	1470	3	0	2051	0
1781	1	1	56	350	2	2	3645	6	0	3995	0
1782	3	0	61	433	9	4	2818	4	0	433	1
1783	1	0	80	741	1	1	1092	1	0	1833	0
1784	3	1	60	386	8	3	4391	1	0	4777	0
1785	1	0	62	351	1	1	3745	4	0	4096	0
1786	2	0	70	1445	5	2	1539	2	0	2984	0
1787	2	1	63	586	5	2	4417	7	0	5003	0
1788	1	0	60	1462	1	1	2570	1	0	4032	0
1789	2	1	55	789	5	2	2767	2	0	3556	0
1790	2	0	70	796	4	2	718	1	0	1514	0
1791	1	0	61	371	1	1	3179	7	0	3550	0
1792	1	1	64	1856	1	1	2819	4	0	4675	0
1793	1	1	52	265	1	1	3341	6	0	3606	0
1794	2	0	53	1035	5	2	1070	1	0	2105	0
1795	1	0	57	414	1	1	4291	1	0	4705	0
1796	1	1	76	663	1	1	1388	1	0	2051	0
1797	1	0	64	651	1	1	1141	2	0	1792	0
1798	1	1	50	301	1	1	4416	5	0	4717	0
1799	1	0	62	1513	1	1	1461	1	0	2974	0
1800	1	0	63	370	1	1	2207	4	0	2577	0
1801	1	0	69	330	2	2	2577	5	0	2907	0
1802	1	0	65	330	1	1	2577	5	0	2907	0
1803	2	1	55	2933	6	3	2890	1	0	2933	1
1804	1	0	75	654	1	1	396	1	0	1050	0
1805	2	0	52	537	4	2	3200	3	1	3737	1
1806	1	0	60	1292	2	2	1799	3	0	3091	0
1807	1	0	49	343	1	1	4778	13	0	5121	0
1808	1	1	55	2471	1	1	2267	1	0	4738	0
1809	2	1	73	350	6	3	3329	7	0	350	1
1810	1	0	58	334	1	1	4716	10	0	5050	0
1811	1	1	61	399	1	1	2589	3	0	2988	0
1812	1	0	49	307	1	1	3339	5	0	3646	0
1813	1	1	54	384	1	1	1861	1	0	2245	0
1814	1	0	52	1800	1	1	1095	1	0	2895	0
1815	1	0	70	360	1	1	3319	7	0	3679	0
1816	2	1	57	369	4	2	4770	12	0	5139	0
1817	1	0	54	791	1	1	4049	7	0	4840	0
1818	1	0	58	339	1	1	511	1	0	850	0
1819	2	0	76	316	4	2	1760	2	0	2076	0
1820	1	0	64	366	1	1	3719	6	0	4085	0
1821	1	1	71	350	1	1	2619	6	0	2969	0
1822	2	0	62	371	4	2	4509	9	0	4880	0
1823	1	1	58	4152	2	2	493	1	0	4645	0
1824	1	0	66	362	1	1	2562	7	0	2924	0
1825	1	0	72	367	1	1	4227	4	0	4594	0
1826	2	0	54	392	5	2	4436	11	0	4828	0
1827	2	0	62	413	4	2	2923	4	0	3336	0
1828	2	0	58	406	5	2	754	2	0	1160	0
1829	2	0	77	459	5	2	2204	4	0	2663	0
1830	1	1	50	1652	2	2	2576	7	0	4228	0
1831	1	1	62	897	2	2	3371	4	0	4268	0
1832	2	1	60	349	4	2	4858	9	0	5207	0
1833	2	1	50	2452	5	2	2052	1	0	4504	0
1834	1	1	70	383	1	1	3740	8	0	4123	0
1835	2	0	55	348	4	2	4767	13	0	5115	0
1836	1	1	66	468	1	1	2296	6	0	2764	0
1837	2	1	70	334	5	2	1852	4	0	2186	0
1838	1	1	73	621	1	1	604	1	0	1225	0
1839	1	1	56	788	1	1	2455	3	1	3243	1
1840	1	1	64	744	1	1	1317	3	0	2061	0
1841	1	1	58	728	1	1	1490	1	0	2218	0
1842	1	1	72	723	1	1	2666	6	0	3389	0
1843	1	0	56	503	1	1	3154	8	0	3657	0
1844	1	1	58	940	2	2	723	1	1	1663	1
1845	1	0	74	723	1	1	1523	1	0	2246	0
1846	1	1	60	1309	1	1	2383	2	0	3692	0
1847	1	1	81	525	1	1	364	1	0	889	0
1848	2	1	75	370	5	2	806	2	1	1176	1
1849	3	1	68	235	8	3	2865	7	0	3100	0
1850	2	0	75	408	5	2	371	1	0	779	0
1851	1	0	67	813	1	1	1446	1	0	2259	0
1852	1	1	59	1696	1	1	888	2	0	2584	0
1853	1	0	61	862	1	1	1725	2	0	2587	0
1854	2	0	44	985	4	2	1865	2	0	2850	0
1855	1	0	44	1486	1	1	2627	7	0	4113	0
1856	1	0	59	866	1	1	3345	1	0	4211	0
1857	2	0	72	1346	5	2	2787	3	0	4133	0
1858	1	1	52	557	1	1	3911	4	0	4468	0
1859	1	1	68	563	1	1	3411	2	0	3974	0
1860	1	0	53	879	2	2	942	1	0	1821	0
1861	1	0	62	365	1	1	2219	2	0	2584	0
1862	2	0	68	617	5	2	1043	1	0	1660	0
1863	1	1	50	1510	2	2	1616	1	0	3126	0
1864	1	1	59	363	2	2	3130	5	0	3493	0
1865	2	1	70	359	4	2	2758	4	0	3117	0
1866	3	1	81	340	7	3	3915	3	0	4255	0
1867	2	0	66	1018	4	2	1097	1	0	2115	0
1868	1	1	47	2709	2	2	2307	2	0	5016	0
1869	1	1	41	1100	1	1	2684	6	0	3784	0
1870	3	1	53	1053	7	3	3752	1	0	4805	0
1871	1	0	63	616	2	2	1464	4	0	2080	0
1872	2	1	63	442	5	2	2023	4	0	2465	0
1873	2	0	58	441	4	2	3136	7	0	3577	0
1874	1	1	56	1209	2	2	3774	5	0	4983	0
1875	3	1	72	994	8	3	1234	2	0	2228	0
1876	1	0	62	600	2	2	2797	3	0	3397	0
1877	1	1	60	3046	1	1	343	1	1	3389	1
1878	2	0	66	703	5	2	1015	2	0	1718	0
1879	1	1	79	569	1	1	3867	3	0	4436	0
1880	1	1	58	302	2	2	4685	11	0	4987	0
1881	1	0	72	1628	1	1	2185	1	0	3813	0
1882	2	1	49	369	5	2	3795	8	0	4164	0
1883	2	1	54	2957	5	2	1141	1	1	4098	1
1884	1	0	41	1603	2	2	3051	8	0	4654	0
1885	1	0	57	409	1	1	4066	9	1	4475	1
1886	1	0	49	2184	1	1	519	1	0	2703	0
1887	1	0	47	1638	1	1	602	1	0	2240	0
1888	1	0	58	756	1	1	2583	5	0	3339	0
1889	3	0	69	530	7	3	1451	3	1	1981	1
1890	1	0	58	455	1	1	2832	2	0	3287	0
1891	1	0	63	415	2	2	1518	3	1	1933	1
1892	1	0	55	936	1	1	2539	1	0	3475	0
1893	1	0	41	3232	1	1	1462	3	0	4694	0
1894	1	0	52	701	1	1	2939	4	0	3640	0
1895	1	0	51	189	1	1	2387	3	0	2576	0
1896	1	1	51	314	2	2	4599	12	0	4913	0
1897	1	0	56	407	1	1	2833	3	0	3240	0
1898	1	0	52	457	1	1	2830	2	1	3287	1
1899	1	0	61	1298	2	2	451	1	0	1749	0
1900	2	0	55	392	4	2	4526	10	0	4918	0
1901	1	0	67	504	1	1	3712	6	0	4216	0
1902	2	1	81	700	4	2	2158	4	0	2858	0
1903	2	0	52	385	4	2	3863	7	0	4248	0
1904	1	0	45	361	2	2	4316	2	0	4677	0
1905	1	0	52	1302	1	1	2568	4	0	3870	0
1906	1	0	74	1088	1	1	2041	2	1	3129	1
1907	3	1	61	385	7	3	1393	2	0	1778	0
1908	1	1	74	388	1	1	1502	4	0	1890	0
1909	1	1	57	2626	1	1	1192	1	0	3818	0
1910	1	1	68	1675	1	1	1401	2	0	3076	0
1911	2	0	84	365	5	2	415	1	0	780	0
1912	1	1	43	497	2	2	4004	9	0	4501	0
1913	1	1	56	898	1	1	2884	3	0	3782	0
1914	1	1	64	479	1	1	4183	8	0	4662	0
1915	1	1	71	266	1	1	1877	1	1	2143	1
1916	1	0	45	1791	1	1	1680	3	0	3471	0
1917	1	0	65	1036	2	2	1489	3	0	2525	0
1918	2	1	56	678	5	2	1070	3	0	1748	0
1919	1	1	63	390	1	1	4738	10	0	5128	0
1920	2	0	73	361	4	2	946	2	1	1307	1
1921	1	1	61	578	1	1	4294	6	0	4872	0
1922	2	1	54	354	4	2	4709	12	0	5063	0
1923	1	1	52	455	1	1	2197	2	0	2652	0
1924	2	0	60	363	5	2	1477	4	0	1840	0
1925	1	1	77	419	2	2	342	1	0	761	0
1926	3	0	64	595	7	3	2778	2	0	3373	0
1927	3	0	54	539	7	3	546	1	0	1085	0
1928	1	0	62	365	1	1	1103	2	0	1468	0
1929	1	1	71	965	1	1	296	1	0	1261	0
1930	1	0	63	357	1	1	1070	2	0	1427	0
1931	2	0	76	1137	4	2	369	1	0	1506	0
1932	1	1	76	425	2	2	1044	3	0	1469	0
1933	1	1	54	392	1	1	670	1	0	1062	0
1934	2	1	58	346	5	2	4838	7	0	5184	0
1935	1	0	55	345	1	1	4058	7	0	4403	0
1936	1	0	75	864	1	1	2573	3	0	3437	0
1937	1	0	64	2345	1	1	1461	1	0	3806	0
1938	1	1	70	349	1	1	3070	7	0	3419	0
1939	2	0	45	709	4	2	1673	2	0	2382	0
1940	2	0	63	368	4	2	1435	4	0	1803	0
1941	1	1	56	1393	2	2	1198	2	1	2591	1
1942	1	1	65	371	1	1	4334	7	0	4705	0
1943	1	0	51	378	1	1	4114	6	0	4492	0
1944	1	1	55	356	1	1	4445	12	0	4801	0
1945	2	1	71	385	4	2	3322	4	0	3707	0
1946	1	0	46	357	1	1	3139	2	0	3496	0
1947	1	1	68	370	1	1	2576	7	0	2946	0
1948	1	1	64	908	1	1	4127	8	0	5035	0
1949	2	1	66	734	4	2	4277	8	0	5011	0
1950	1	0	68	1139	1	1	3300	4	0	4439	0
1951	1	1	53	322	1	1	4425	11	0	4747	0
1952	1	0	50	1239	1	1	1445	1	0	2684	0
1953	1	1	44	465	1	1	4309	4	0	4774	0
1954	1	0	75	377	1	1	1070	2	0	1447	0
1955	1	1	70	394	1	1	4428	8	0	4822	0
1956	1	1	84	423	1	1	612	1	0	1035	0
1957	3	0	54	426	7	3	1315	2	1	1741	1
1958	1	0	59	385	1	1	741	1	1	1126	1
1959	1	0	46	360	1	1	2524	4	0	2884	0
1960	2	1	56	1461	4	2	2542	2	0	4003	0
1961	1	1	75	293	2	2	4117	6	0	4410	0
1962	1	1	72	364	1	1	651	2	0	1015	0
1963	1	0	50	264	1	1	3253	8	0	3517	0
1964	1	1	66	745	1	1	3830	4	0	4575	0
1965	2	0	64	407	5	2	359	1	1	766	1
1966	1	1	57	857	1	1	2154	4	0	3011	0
1967	1	0	46	3491	1	1	1313	2	0	4804	0
1968	1	0	71	529	1	1	2157	4	0	2686	0
1969	1	0	73	873	1	1	1787	1	0	2660	0
1970	1	0	61	935	1	1	1140	1	0	2075	0
1971	1	0	55	1064	1	1	2325	2	0	3389	0
1972	1	0	70	415	1	1	2478	6	0	2893	0
1973	2	1	75	367	4	2	4227	5	0	4594	0
1974	1	0	52	224	1	1	1130	1	0	1354	0
1975	2	0	76	344	5	2	1250	2	0	1594	0
1976	2	1	66	750	5	2	3356	4	1	4106	1
1977	1	0	70	548	1	1	1545	2	0	2093	0
1978	1	0	51	365	1	1	1987	2	0	2352	0
1979	2	0	76	291	5	2	1109	1	0	1400	0
1980	1	1	77	235	1	1	3210	2	0	3445	0
1981	1	1	54	415	1	1	4274	11	0	4689	0
1982	1	1	57	1371	1	1	3248	2	0	4619	0
1983	1	0	71	354	1	1	2575	4	0	2929	0
1984	1	1	54	1060	2	2	4053	12	0	5113	0
1985	2	0	58	359	5	2	1481	3	1	1840	1
1986	1	0	50	1256	1	1	2504	2	0	3760	0
1987	1	0	54	276	2	2	4363	11	0	4639	0
1988	1	0	46	2044	3	3	2181	4	0	2044	1
1989	1	1	53	364	1	1	2655	3	0	3019	0
1990	1	1	62	386	2	2	4247	9	0	4633	0
1991	2	0	50	494	6	3	1766	3	0	494	1
1992	2	1	54	258	6	3	1580	2	0	258	1
1993	1	0	70	378	1	1	2781	6	0	3159	0
1994	2	1	63	1692	5	2	2270	1	0	3962	0
1995	2	1	75	799	5	2	706	1	0	1505	0
1996	2	0	70	563	4	2	2937	5	0	3500	0
1997	2	1	62	476	5	2	1823	4	0	2299	0
1998	1	0	69	343	2	2	865	2	0	1208	0
1999	1	1	54	1146	2	2	1349	2	0	2495	0
[truncated: 11,427 more rows]
